# Supplementary material for: Organ-, sex- and age-dependent patterns of endogenous L1 mRNA expression at a single locus resolution
Source: Nucleic Acids Res. 2021 May 22;49(10):5813–31. doi: 10.1093/nar/gkab369 (PMC8191783; doi:10.1093/nar/gkab369)
Supplement: gkab369_Supplemental_Files [file gkab369_supplemental_files.zip]

Archive with 9 entries (9 files):
- Supplemental Figures and Legends.pdf
- Supplemental File 1.xlsx
- Supplemental File 2.xlsx
- Supplemental File 3.docx
- Supplemental Files captions.docx
- Supplemental Table 1 Curated Loci and Reads.xlsx
- Supplemental Table 1 legends.docx
- Supplemental Table 2 Mouse and Rat Expressed L1 Loci.xlsx
- Supplemental Table 3 Expressed L1 Loci Overlap by Age.xlsx
