# Supplementary material for: Organ-, sex- and age-dependent patterns of endogenous L1 mRNA expression at a single locus resolution
Source: Nucleic Acids Res. 2021 May 22;49(10):5813–31. doi: 10.1093/nar/gkab369 (PMC8191783; doi:10.1093/nar/gkab369)
Supplement: gkab369_Supplemental_Files [file gkab369_supplemental_files.zip › Supplemental File 1.xlsx]

## Sheet: Sheet1
mm10 Full Length L1 Annotation
Chromosome	Start	End	Identifier	Strand
chr1	3037622	3044364	UID-9490	+
chr1	3229632	3236324	UID-9196	+
chr1	3311281	3317928	UID-8746	+
chr1	3344488	3351164	UID-8917	+
chr1	3734727	3741377	UID-9198	+
chr1	4070453	4077152	UID-9360	+
chr1	4176271	4182916	UID-9361	+
chr1	4187483	4194174	UID-9047	+
chr1	4334982	4341648	UID-9362	+
chr1	4440342	4447040	UID-9363	+
chr1	4631317	4637879	UID-8840	+
chr1	5076681	5083391	UID-9384	+
chr1	5189334	5196041	UID-9074	+
chr1	5350872	5357571	UID-9076	+
chr1	5423201	5429896	UID-9077	+
chr1	5430261	5436959	UID-9614	+
chr1	5471415	5478102	UID-9385	+
chr1	5849946	5856623	UID-9388	+
chr1	5992980	5999678	UID-9000	+
chr1	6026691	6033316	UID-8622	+
chr1	6042067	6048728	UID-9295	+
chr1	6119853	6126537	UID-8764	+
chr1	6911274	6917516	UID-8835	+
chr1	6917016	6923716	UID-9546	+
chr1	7079590	7086259	UID-9354	+
chr1	7180712	7186276	UID-8773	+
chr1	7271501	7278185	UID-9685	+
chr1	7433310	7439986	UID-9688	+
chr1	7843453	7850138	UID-9043	+
chr1	7955994	7962637	UID-8635	+
chr1	7982536	7989142	UID-8789	+
chr1	8304988	8311631	UID-8790	+
chr1	8366915	8373797	UID-8706	+
chr1	8517527	8523976	UID-9112	+
chr1	8663913	8670620	UID-9420	+
chr1	8688922	8695579	UID-9645	+
chr1	8874379	8881072	UID-9422	+
chr1	8879372	8883109	UID-8791	+
chr1	8985246	8991288	UID-8740	+
chr1	8999208	9006517	UID-8607	+
chr1	9058174	9064870	UID-8899	+
chr1	9093490	9100123	UID-9169	+
chr1	9161134	9167653	UID-8799	+
chr1	9240763	9247462	UID-8900	+
chr1	9385634	9392494	UID-8742	+
chr1	9401504	9408001	UID-8653	+
chr1	9482733	9489406	UID-9472	+
chr1	10382683	10389429	UID-8886	+
chr1	10432633	10439281	UID-8649	+
chr1	10544547	10550756	UID-8604	+
chr1	10686627	10693459	UID-8735	+
chr1	10806984	10813428	UID-8871	+
chr1	10970483	10976970	UID-9680	+
chr1	11048025	11054283	UID-8610	+
chr1	11234916	11241638	UID-8744	+
chr1	11468494	11474671	UID-8872	+
chr1	11673978	11680675	UID-9483	+
chr1	11805225	11811931	UID-9485	+
chr1	11853528	11860178	UID-9486	+
chr1	11873255	11879979	UID-8612	+
chr1	12096265	12102675	UID-8609	+
chr1	12217013	12223691	UID-9480	+
chr1	12359882	12366659	UID-8820	+
chr1	12440112	12446768	UID-9179	+
chr1	12457535	12464250	UID-9180	+
chr1	12895532	12902033	UID-8743	+
chr1	13472456	13479151	UID-9429	+
chr1	13967864	13974712	UID-8730	+
chr1	14085339	14092038	UID-9097	+
chr1	14113703	14120401	UID-9098	+
chr1	14447282	14453974	UID-9399	+
chr1	14519387	14525983	UID-8731	+
chr1	14532892	14539720	UID-8640	+
chr1	14848191	14854877	UID-8786	+
chr1	15020109	15026808	UID-9519	+
chr1	15233047	15236503	UID-8804	+
chr1	15761093	15767793	UID-9248	+
chr1	15867301	15874406	UID-8715	+
chr1	16140437	16147022	UID-9690	+
chr1	16414610	16421259	UID-8616	+
chr1	16447643	16453899	UID-8617	+
chr1	16452771	16459470	UID-8758	+
chr1	16727901	16734579	UID-9257	+
chr1	16870840	16877522	UID-9258	+
chr1	17062379	17068514	UID-8771	+
chr1	17459431	17465872	UID-8865	+
chr1	17472110	17475263	UID-9587	+
chr1	17552657	17559336	UID-9343	+
chr1	17574608	17580650	UID-8772	+
chr1	17811314	17817881	UID-8866	+
chr1	17816181	17819689	UID-9664	+
chr1	17829865	17836165	UID-8722	+
chr1	17866498	17873047	UID-9677	+
chr1	18078861	18085566	UID-9683	+
chr1	18107653	18114326	UID-9269	+
chr1	18215927	18222472	UID-9270	+
chr1	18343632	18350114	UID-8759	+
chr1	18538154	18544852	UID-8977	+
chr1	18658891	18665588	UID-8978	+
chr1	18814752	18821452	UID-9271	+
chr1	18927403	18934102	UID-9535	+
chr1	19271065	19277718	UID-8848	+
chr1	19372335	19379033	UID-9087	+
chr1	19544881	19551364	UID-8849	+
chr1	19706854	19713543	UID-9391	+
chr1	19817792	19822679	UID-8783	+
chr1	19839325	19846024	UID-9623	+
chr1	20150198	20157422	UID-8637	+
chr1	20513796	20519846	UID-8875	+
chr1	20525384	20532062	UID-9065	+
chr1	20595578	20603454	UID-8780	+
chr1	20658434	20665084	UID-8638	+
chr1	21513921	21520504	UID-8827	+
chr1	22092096	22098796	UID-9003	+
chr1	23402697	23409307	UID-8847	+
chr1	23499818	23506409	UID-8868	+
chr1	23614157	23620859	UID-9616	+
chr1	23662993	23669687	UID-9617	+
chr1	23724064	23730763	UID-9618	+
chr1	23734234	23740721	UID-9689	+
chr1	24964052	24970669	UID-9293	+
chr1	25137822	25144510	UID-9294	+
chr1	25403065	25409761	UID-8997	+
chr1	25867189	25873353	UID-8861	+
chr1	25909575	25916273	UID-8999	+
chr1	26065105	26071864	UID-9331	+
chr1	26147254	26153689	UID-8837	+
chr1	26310250	26316946	UID-8797	+
chr1	26559711	26566279	UID-8629	+
chr1	26989833	26996549	UID-9222	+
chr1	27009953	27016701	UID-9223	+
chr1	27092567	27099274	UID-9225	+
chr1	27126436	27133155	UID-8663	+
chr1	27159814	27166513	UID-8936	+
chr1	27194677	27201332	UID-9505	+
chr1	28302591	28309208	UID-9103	+
chr1	28398803	28405483	UID-9104	+
chr1	29332618	29339318	UID-9105	+
chr1	29368442	29375140	UID-9636	+
chr1	29553913	29560573	UID-9407	+
chr1	30291224	30297920	UID-9157	+
chr1	30333134	30339830	UID-9468	+
chr1	30371431	30378131	UID-9469	+
chr1	30542027	30548718	UID-9679	+
chr1	30689690	30696359	UID-9159	+
chr1	30730482	30737181	UID-8891	+
chr1	30760536	30767228	UID-8892	+
chr1	30968032	30974713	UID-8762	+
chr1	31075586	31082285	UID-8988	+
chr1	31383733	31390430	UID-8990	+
chr1	31454274	31460963	UID-9543	+
chr1	31523121	31529831	UID-8833	+
chr1	32043028	32049706	UID-9156	+
chr1	32436507	32443159	UID-9465	+
chr1	33067640	33074323	UID-8793	+
chr1	33162499	33169202	UID-9118	+
chr1	33342499	33349219	UID-8855	+
chr1	33413491	33415855	UID-9427	+
chr1	33556150	33562827	UID-8644	+
chr1	41176211	41183102	UID-9435	+
chr1	43226065	43232769	UID-9580	+
chr1	44047509	44054497	UID-8862	+
chr1	44244890	44251587	UID-9554	+
chr1	44266973	44273669	UID-9555	+
chr1	44348514	44355211	UID-9009	+
chr1	44497317	44504068	UID-9307	+
chr1	44692998	44699656	UID-9558	+
chr1	44896825	44903523	UID-9414	+
chr1	44977270	44983835	UID-8812	+
chr1	45123902	45130492	UID-8643	+
chr1	45165871	45172568	UID-9642	+
chr1	45186482	45193146	UID-9417	+
chr1	45258199	45264812	UID-9668	+
chr1	45654096	45660793	UID-9111	+
chr1	45702878	45709546	UID-9129	+
chr1	45785756	45792518	UID-9419	+
chr1	45950597	45957233	UID-9273	+
chr1	46313367	46320052	UID-8984	+
chr1	46433576	46440191	UID-8761	+
chr1	46504413	46511093	UID-9278	+
chr1	46562842	46569499	UID-9541	+
chr1	46751259	46757958	UID-9542	+
chr1	47649936	47656685	UID-8850	+
chr1	47752316	47759080	UID-9631	+
chr1	47878220	47884913	UID-9228	+
chr1	48080088	48086788	UID-9229	+
chr1	48114116	48116510	UID-9130	+
chr1	48209303	48215985	UID-8751	+
chr1	48247255	48253923	UID-8752	+
chr1	48494782	48501474	UID-9510	+
chr1	48815045	48821746	UID-8941	+
chr1	48822542	48829234	UID-8942	+
chr1	49010363	49017053	UID-9347	+
chr1	49191647	49197556	UID-9665	+
chr1	49700429	49707133	UID-9349	+
chr1	49896599	49903327	UID-9339	+
chr1	50136359	50142242	UID-8721	+
chr1	50213021	50219715	UID-9585	+
chr1	50243382	50250186	UID-8630	+
chr1	50306738	50313206	UID-8770	+
chr1	50770796	50777458	UID-9341	+
chr1	50775758	50779322	UID-8814	+
chr1	51433577	51440275	UID-9684	+
chr1	52400495	52407194	UID-8965	+
chr1	52694384	52700817	UID-8670	+
chr1	52996720	52999037	UID-8860	+
chr1	53457651	53464309	UID-8676	+
chr1	53598526	53605199	UID-9291	+
chr1	53955179	53961879	UID-8903	+
chr1	54265696	54272353	UID-9476	+
chr1	54291749	54298473	UID-9173	+
chr1	54501504	54508200	UID-8818	+
chr1	55773030	55779367	UID-9598	+
chr1	56137063	56143719	UID-9624	+
chr1	56380376	56387077	UID-9091	+
chr1	61507443	61514159	UID-9126	+
chr1	62220025	62226725	UID-8882	+
chr1	63648357	63654924	UID-9127	+
chr1	63886876	63893617	UID-8881	+
chr1	64259646	64266337	UID-9147	+
chr1	64264637	64268866	UID-8733	+
chr1	65441858	65448538	UID-8613	+
chr1	65555141	65561711	UID-8750	+
chr1	65748832	65755530	UID-9508	+
chr1	66036739	66043433	UID-9015	+
chr1	66048314	66055011	UID-9561	+
chr1	66659283	66666023	UID-9313	+
chr1	67239889	67246578	UID-8603	+
chr1	67276929	67283628	UID-9444	+
chr1	67694732	67700918	UID-8709	+
chr1	67713495	67720169	UID-9145	+
chr1	68405675	68412373	UID-9625	+
chr1	68469146	68475844	UID-9626	+
chr1	68481147	68487252	UID-8639	+
chr1	68598487	68605183	UID-9092	+
chr1	69191533	69198231	UID-9487	+
chr1	69256849	69263592	UID-9190	+
chr1	69940358	69947017	UID-9568	+
chr1	70208739	70215437	UID-9026	+
chr1	73291732	73298429	UID-8969	+
chr1	73646976	73653633	UID-9529	+
chr1	73707502	73714202	UID-9260	+
chr1	73895146	73899326	UID-8776	+
chr1	76231149	76237907	UID-9250	+
chr1	76311988	76318687	UID-9521	+
chr1	77783349	77790049	UID-9628	+
chr1	78800879	78807555	UID-9403	+
chr1	79098601	79105295	UID-9634	+
chr1	79488169	79494883	UID-9635	+
chr1	79497121	79503776	UID-9405	+
chr1	80045190	80051880	UID-9600	+
chr1	80351739	80358484	UID-9655	+
chr1	80363061	80369715	UID-8636	+
chr1	80785369	80791960	UID-8805	+
chr1	80984007	80990705	UID-9004	+
chr1	81443932	81450615	UID-9005	+
chr1	81491169	81497868	UID-9300	+
chr1	81678870	81685422	UID-8806	+
chr1	82510397	82517122	UID-9139	+
chr1	83369490	83376186	UID-8919	+
chr1	83615121	83621818	UID-9493	+
chr1	83672968	83679667	UID-9494	+
chr1	84340491	84347292	UID-8795	+
chr1	85147491	85153916	UID-9461	+
chr1	85223433	85230127	UID-9462	+
chr1	92575288	92582371	UID-8815	+
chr1	94100997	94107694	UID-8973	+
chr1	94151119	94157816	UID-8974	+
chr1	94228258	94234647	UID-8671	+
chr1	94399251	94405949	UID-9531	+
chr1	94593154	94599835	UID-9264	+
chr1	94921449	94928117	UID-9532	+
chr1	95735308	95741954	UID-9267	+
chr1	95783369	95790068	UID-9497	+
chr1	95842968	95849638	UID-8660	+
chr1	95939960	95946659	UID-9206	+
chr1	96093273	96099970	UID-8922	+
chr1	96191303	96197960	UID-8714	+
chr1	96204560	96211260	UID-9208	+
chr1	96240752	96247448	UID-8923	+
chr1	96438572	96445262	UID-8924	+
chr1	96572247	96578953	UID-9499	+
chr1	96663043	96669730	UID-8661	+
chr1	96669067	96675766	UID-9209	+
chr1	96698992	96705632	UID-9210	+
chr1	96749130	96755835	UID-8654	+
chr1	97279251	97285946	UID-9473	+
chr1	97525945	97532611	UID-9172	+
chr1	97865697	97872392	UID-8889	+
chr1	98110045	98116744	UID-9456	+
chr1	98201143	98207842	UID-8890	+
chr1	98210729	98217426	UID-8816	+
chr1	98329329	98335206	UID-8606	+
chr1	98946582	98953280	UID-9640	+
chr1	99038586	99045252	UID-9411	+
chr1	100176680	100183676	UID-9148	+
chr1	100333943	100340348	UID-9658	+
chr1	100433771	100439672	UID-8798	+
chr1	100559377	100566071	UID-9449	+
chr1	100754973	100761630	UID-9605	+
chr1	101039929	101046585	UID-9607	+
chr1	101211964	101218421	UID-9378	+
chr1	101374178	101380800	UID-9609	+
chr1	101420085	101426155	UID-8843	+
chr1	101455445	101462132	UID-9069	+
chr1	102001917	102008515	UID-9571	+
chr1	102009708	102016395	UID-9572	+
chr1	102079329	102086046	UID-8687	+
chr1	102122882	102129581	UID-9573	+
chr1	102388464	102395162	UID-9576	+
chr1	102963029	102969727	UID-9048	+
chr1	102994049	103000789	UID-9364	+
chr1	103000710	103007418	UID-9049	+
chr1	103305888	103317461	UID-9366	+
chr1	103305888	103311952	UID-9654	+
chr1	103505853	103512471	UID-8778	+
chr1	103516481	103523139	UID-8841	+
chr1	103542923	103549394	UID-9686	+
chr1	103788407	103795376	UID-9670	+
chr1	104097866	104104551	UID-9200	+
chr1	104158846	104165546	UID-9136	+
chr1	104180624	104187188	UID-9201	+
chr1	104437004	104443680	UID-9202	+
chr1	105139697	105146380	UID-8684	+
chr1	106961844	106968486	UID-8626	+
chr1	107027065	107033704	UID-8601	+
chr1	107034892	107042705	UID-9028	+
chr1	107162942	107169314	UID-9662	+
chr1	107303558	107309935	UID-9663	+
chr1	107326208	107332909	UID-9330	+
chr1	107390974	107397665	UID-9030	+
chr1	107828534	107831796	UID-9252	+
chr1	108350830	108357487	UID-9525	+
chr1	108624504	108631204	UID-9526	+
chr1	108811616	108818304	UID-9149	+
chr1	109066645	109073343	UID-9450	+
chr1	109251115	109257799	UID-8883	+
chr1	109377287	109383952	UID-9651	+
chr1	109546978	109553439	UID-9659	+
chr1	109960156	109966392	UID-8719	+
chr1	110504126	110510338	UID-8836	+
chr1	110618991	110625684	UID-9024	+
chr1	111185969	111192659	UID-8707	+
chr1	111460572	111467296	UID-9646	+
chr1	111527693	111534390	UID-9425	+
chr1	111562038	111568748	UID-9426	+
chr1	111626364	111633106	UID-9117	+
chr1	111678149	111684861	UID-8708	+
chr1	111885133	111891823	UID-9317	+
chr1	111957224	111963914	UID-9564	+
chr1	112279108	112285497	UID-9565	+
chr1	112303319	112309919	UID-8768	+
chr1	112838648	112845345	UID-9079	+
chr1	112864584	112871279	UID-9080	+
chr1	112989508	112996082	UID-8845	+
chr1	113008666	113015604	UID-8846	+
chr1	113051292	113057946	UID-9615	+
chr1	113056246	113059202	UID-9389	+
chr1	113608588	113615380	UID-8701	+
chr1	114340042	114346708	UID-8615	+
chr1	114499848	114506534	UID-8963	+
chr1	114558034	114564733	UID-8964	+
chr1	115100251	115106941	UID-9536	+
chr1	115447707	115454406	UID-8980	+
chr1	115476498	115483155	UID-9537	+
chr1	115560161	115566495	UID-8717	+
chr1	115608529	115615237	UID-8981	+
chr1	115799471	115805571	UID-8909	+
chr1	116969348	116975982	UID-9374	+
chr1	117203925	117210620	UID-8698	+
chr1	117231677	117238412	UID-9056	+
chr1	117254476	117261217	UID-9057	+
chr1	117447024	117453118	UID-8699	+
chr1	117587407	117594102	UID-9061	+
chr1	117636544	117643233	UID-9062	+
chr1	117683734	117690430	UID-8652	+
chr1	117823530	117830193	UID-9162	+
chr1	117953886	117963271	UID-8737	+
chr1	118054203	118061307	UID-8738	+
chr1	118097314	118103065	UID-8895	+
chr1	118158700	118165350	UID-9165	+
chr1	118220377	118225262	UID-8739	+
chr1	121035543	121042241	UID-8896	+
chr1	121571140	121577820	UID-9168	+
chr1	121724220	121730874	UID-9211	+
chr1	121737849	121744548	UID-8925	+
chr1	121897519	121903916	UID-9213	+
chr1	122443680	122450375	UID-9500	+
chr1	122644845	122651547	UID-8927	+
chr1	122711340	122717972	UID-9350	+
chr1	122952890	122959584	UID-9591	+
chr1	123196426	123203107	UID-9351	+
chr1	123873785	123880469	UID-9438	+
chr1	124085319	124092017	UID-9439	+
chr1	124163937	124170618	UID-9137	+
chr1	125131948	125141486	UID-8996	+
chr1	129082107	129088350	UID-9676	+
chr1	129436543	129443241	UID-9090	+
chr1	130199491	130206192	UID-9442	+
chr1	130253312	130260008	UID-9143	+
chr1	130399904	130406730	UID-8646	+
chr1	130752475	130759162	UID-9432	+
chr1	137526765	137533435	UID-8950	+
chr1	137610696	137617386	UID-9514	+
chr1	138451800	138458501	UID-9559	+
chr1	138789277	138795975	UID-8888	+
chr1	138886661	138893165	UID-8605	+
chr1	139586898	139593588	UID-8651	+
chr1	139743585	139750263	UID-9281	+
chr1	139848235	139855271	UID-9282	+
chr1	139942960	139949579	UID-9283	+
chr1	140004958	140011612	UID-9284	+
chr1	140147979	140154686	UID-8621	+
chr1	140194780	140201425	UID-9285	+
chr1	140709887	140716544	UID-9488	+
chr1	140722545	140729216	UID-8658	+
chr1	141019002	141025700	UID-8659	+
chr1	141190365	141197064	UID-8914	+
chr1	141230353	141237047	UID-9191	+
chr1	141262063	141268720	UID-9489	+
chr1	141329090	141335727	UID-9192	+
chr1	141800634	141807252	UID-9218	+
chr1	142250544	142257205	UID-9219	+
chr1	142375855	142382502	UID-9220	+
chr1	142502347	142509035	UID-9221	+
chr1	142723120	142729849	UID-9070	+
chr1	143234437	143241149	UID-9382	+
chr1	143392659	143399359	UID-9071	+
chr1	144046065	144052705	UID-9181	+
chr1	144321010	144327709	UID-8908	+
chr1	144473948	144480167	UID-9653	+
chr1	144739069	144745761	UID-9477	+
chr1	145078978	145085650	UID-9478	+
chr1	145216471	145223479	UID-8819	+
chr1	145229903	145236585	UID-8904	+
chr1	146004811	146011508	UID-9007	+
chr1	146061618	146068281	UID-9302	+
chr1	146131544	146138169	UID-8624	+
chr1	146217183	146223873	UID-9303	+
chr1	146390749	146397445	UID-9304	+
chr1	146465414	146472114	UID-9305	+
chr1	146617794	146624602	UID-8625	+
chr1	147591950	147598607	UID-9316	+
chr1	148332228	148338924	UID-9054	+
chr1	148553104	148559799	UID-9055	+
chr1	148558099	148563635	UID-8697	+
chr1	150181651	150187861	UID-9310	+
chr1	150273093	150279750	UID-9013	+
chr1	150286579	150293263	UID-9311	+
chr1	150291563	150296713	UID-8766	+
chr1	150337848	150344567	UID-9560	+
chr1	152242330	152248536	UID-8943	+
chr1	154242795	154249493	UID-9512	+
chr1	154544331	154551017	UID-9513	+
chr1	157844532	157851244	UID-8784	+
chr1	158332203	158338901	UID-9094	+
chr1	159022304	159028466	UID-9681	+
chr1	159110275	159116824	UID-8753	+
chr1	159202210	159208780	UID-8754	+
chr1	159363994	159370707	UID-9243	+
chr1	159940102	159946803	UID-9321	+
chr1	160421971	160428628	UID-9567	+
chr1	161942686	161949304	UID-9131	+
chr1	162338943	162345682	UID-8956	+
chr1	162489647	162496352	UID-8957	+
chr1	163771543	163778242	UID-9044	+
chr1	164693599	164700282	UID-8665	+
chr1	164916372	164923071	UID-8952	+
chr1	165025950	165032646	UID-9515	+
chr1	165409962	165414606	UID-9242	+
chr1	166217536	166223597	UID-8632	+
chr1	166606365	166608789	UID-9649	+
chr1	166987610	166994351	UID-9120	+
chr1	168587772	168594400	UID-8782	+
chr1	168720437	168727137	UID-9084	+
chr1	168764744	168771072	UID-9135	+
chr1	168926216	168932971	UID-8876	+
chr1	169174932	169181673	UID-9086	+
chr1	169284775	169291473	UID-9621	+
chr1	171518470	171525170	UID-9002	+
chr1	171808335	171815015	UID-9337	+
chr1	172970724	172977431	UID-9031	+
chr1	173109564	173116261	UID-8691	+
chr1	173540124	173546724	UID-8944	+
chr1	173582639	173589072	UID-8802	+
chr1	173615880	173622557	UID-9234	+
chr1	173811956	173818628	UID-9235	+
chr1	173833050	173839746	UID-8946	+
chr1	173988017	173994729	UID-9236	+
chr1	174017855	174024549	UID-8947	+
chr1	174306509	174313198	UID-8948	+
chr1	174394386	174401075	UID-9237	+
chr1	174399375	174402411	UID-9238	+
chr1	174932915	174939604	UID-8662	+
chr1	174943068	174949762	UID-8930	+
chr1	175112095	175118124	UID-9436	+
chr1	175232101	175238792	UID-8931	+
chr1	175396475	175403175	UID-8933	+
chr1	175816709	175823397	UID-8902	+
chr1	177081889	177088353	UID-8813	+
chr1	179635992	179642686	UID-9431	+
chr1	183809584	183816287	UID-9216	+
chr1	184633960	184640669	UID-9669	+
chr1	185155634	185162334	UID-8910	+
chr1	187522257	187528892	UID-9672	+
chr1	189462896	189469490	UID-8785	+
chr1	190645576	190652317	UID-9359	+
chr1	193070551	193077250	UID-9046	+
chr1	195143387	195149948	UID-8851	+
chr1	195243509	195250159	UID-9108	+
chr2	3557994	3564714	UID-435	+
chr2	3842332	3849014	UID-213	+
chr2	5275391	5282055	UID-485	+
chr2	6089913	6096603	UID-72	+
chr2	7415111	7421808	UID-247	+
chr2	7440407	7447096	UID-496	+
chr2	7451885	7458581	UID-248	+
chr2	7593646	7600340	UID-674	+
chr2	7747127	7753542	UID-756	+
chr2	7752344	7759034	UID-675	+
chr2	8127899	8134596	UID-208	+
chr2	8269241	8275940	UID-209	+
chr2	8546246	8553284	UID-617	+
chr2	8591560	8598249	UID-423	+
chr2	8786241	8792932	UID-424	+
chr2	9014622	9021295	UID-554	+
chr2	9129608	9136146	UID-124	+
chr2	9674565	9681216	UID-555	+
chr2	10904755	10911450	UID-426	+
chr2	11977671	11984343	UID-334	+
chr2	12161405	12168098	UID-587	+
chr2	12266843	12273707	UID-138	+
chr2	12497169	12503867	UID-736	+
chr2	12568330	12574626	UID-781	+
chr2	12614825	12621521	UID-737	+
chr2	12619821	12623714	UID-159	+
chr2	12632891	12639476	UID-760	+
chr2	12641578	12648231	UID-738	+
chr2	13146524	13153801	UID-131	+
chr2	13900813	13906861	UID-132	+
chr2	14296055	14302753	UID-270	+
chr2	14518246	14524875	UID-772	+
chr2	14589917	14596123	UID-151	+
chr2	14727094	14733793	UID-273	+
chr2	15105305	15111144	UID-127	+
chr2	15114415	15121114	UID-306	+
chr2	15244366	15251054	UID-558	+
chr2	15377348	15384003	UID-717	+
chr2	15400674	15407295	UID-559	+
chr2	15439451	15446042	UID-157	+
chr2	15575748	15582441	UID-718	+
chr2	15596530	15603217	UID-308	+
chr2	15707884	15714154	UID-561	+
chr2	15859098	15865695	UID-563	+
chr2	15983704	15990159	UID-70	+
chr2	16059505	16066170	UID-28	+
chr2	16090838	16097474	UID-597	+
chr2	16261257	16267949	UID-745	+
chr2	16779479	16788861	UID-598	+
chr2	17002542	17009169	UID-79	+
chr2	17084627	17091288	UID-406	+
chr2	17142774	17149441	UID-98	+
chr2	17236984	17243621	UID-161	+
chr2	17327159	17333139	UID-80	+
chr2	17486098	17492800	UID-189	+
chr2	18253444	18260163	UID-100	+
chr2	18477045	18483744	UID-199	+
chr2	18526740	18533415	UID-415	+
chr2	19824559	19830911	UID-96	+
chr2	19837677	19844280	UID-592	+
chr2	20118800	20124878	UID-2	+
chr2	20146635	20153330	UID-181	+
chr2	20330396	20332777	UID-4	+
chr2	20790287	20797034	UID-97	+
chr2	20833121	20839756	UID-145	+
chr2	21300257	21306915	UID-723	+
chr2	21305215	21309154	UID-724	+
chr2	21604333	21610807	UID-167	+
chr2	21625115	21631814	UID-726	+
chr2	21658308	21664764	UID-24	+
chr2	21720541	21727234	UID-572	+
chr2	21756439	21763138	UID-93	+
chr2	21783966	21790617	UID-64	+
chr2	21816580	21823161	UID-780	+
chr2	21886269	21892932	UID-573	+
chr2	21936147	21938516	UID-123	+
chr2	22081919	22086987	UID-303	+
chr2	22200107	22206210	UID-61	+
chr2	22204939	22211626	UID-551	+
chr2	22880387	22887003	UID-23	+
chr2	23270384	23277499	UID-364	+
chr2	23296214	23302901	UID-59	+
chr2	23625301	23632010	UID-22	+
chr2	23653943	23660637	UID-119	+
chr2	23827793	23834398	UID-120	+
chr2	23849556	23855858	UID-764	+
chr2	23875878	23882603	UID-121	+
chr2	24019055	24025802	UID-133	+
chr2	24139351	24146037	UID-66	+
chr2	24237643	24244334	UID-317	+
chr2	24252542	24259603	UID-134	+
chr2	36463231	36469902	UID-419	+
chr2	36493408	36499937	UID-81	+
chr2	36601064	36607987	UID-420	+
chr2	36606287	36608648	UID-101	+
chr2	36629778	36636460	UID-162	+
chr2	36749458	36756138	UID-102	+
chr2	36852749	36858562	UID-112	+
chr2	36964309	36971009	UID-696	+
chr2	37011620	37018231	UID-152	+
chr2	37021356	37031896	UID-530	+
chr2	37169604	37176303	UID-279	+
chr2	37238486	37245174	UID-88	+
chr2	37296026	37303255	UID-17	+
chr2	38030232	38036929	UID-611	+
chr2	38054314	38061014	UID-362	+
chr2	39386275	39392848	UID-754	+
chr2	39517573	39524224	UID-465	+
chr2	39568187	39574849	UID-12	+
chr2	39892642	39899337	UID-643	+
chr2	39953628	39960292	UID-429	+
chr2	40135595	40142270	UID-430	+
chr2	40413106	40419754	UID-104	+
chr2	40763572	40770292	UID-646	+
chr2	40787647	40794345	UID-212	+
chr2	41775322	41781977	UID-638	+
chr2	42073240	42079938	UID-318	+
chr2	42569590	42576290	UID-319	+
chr2	42814708	42821397	UID-778	+
chr2	42972604	42978681	UID-110	+
chr2	43883245	43889729	UID-662	+
chr2	44611508	44618206	UID-229	+
chr2	46209487	46216189	UID-85	+
chr2	46265156	46271813	UID-666	+
chr2	46455728	46462491	UID-107	+
chr2	46591257	46597836	UID-478	+
chr2	47009714	47016370	UID-735	+
chr2	47017132	47023832	UID-331	+
chr2	47151059	47157746	UID-332	+
chr2	47453643	47460240	UID-585	+
chr2	47498606	47505221	UID-586	+
chr2	47723078	47729754	UID-333	+
chr2	48069398	48076091	UID-629	+
chr2	48227201	48233881	UID-398	+
chr2	48338887	48345384	UID-400	+
chr2	48682840	48689488	UID-38	+
chr2	48853569	48860176	UID-486	+
chr2	50594106	50600081	UID-371	+
chr2	50600493	50607192	UID-204	+
chr2	50842548	50849207	UID-498	+
chr2	51026143	51032838	UID-253	+
chr2	51513092	51519738	UID-499	+
chr2	53242005	53248754	UID-43	+
chr2	53286410	53293028	UID-367	+
chr2	53775747	53782402	UID-708	+
chr2	53780702	53783994	UID-298	+
chr2	53787269	53790562	UID-299	+
chr2	53991279	53997971	UID-300	+
chr2	54064963	54071660	UID-301	+
chr2	54309228	54315923	UID-711	+
chr2	54622420	54629005	UID-122	+
chr2	54741564	54748263	UID-276	+
chr2	54885647	54892345	UID-693	+
chr2	55155581	55162124	UID-524	+
chr2	55347321	55354020	UID-695	+
chr2	55359944	55366372	UID-87	+
chr2	55393655	55400327	UID-526	+
chr2	55976117	55982802	UID-594	+
chr2	55999018	56005684	UID-595	+
chr2	56298593	56305288	UID-337	+
chr2	56342915	56349613	UID-762	+
chr2	56900697	56907367	UID-57	+
chr2	57037286	57044539	UID-115	+
chr2	57924374	57930962	UID-105	+
chr2	58115927	58122580	UID-442	+
chr2	58229574	58236275	UID-9	+
chr2	58647719	58654312	UID-215	+
chr2	60484224	60490869	UID-581	+
chr2	60586711	60593414	UID-582	+
chr2	62860888	62867586	UID-244	+
chr2	63397516	63404216	UID-245	+
chr2	63641018	63647708	UID-49	+
chr2	63781543	63788225	UID-612	+
chr2	63805684	63812351	UID-613	+
chr2	64269252	64275862	UID-614	+
chr2	64772019	64779133	UID-130	+
chr2	64788796	64795495	UID-314	+
chr2	66055689	66062387	UID-641	+
chr2	66306040	66312706	UID-427	+
chr2	66429616	66436317	UID-211	+
chr2	66744028	66750713	UID-193	+
chr2	67006206	67012970	UID-194	+
chr2	67399855	67406362	UID-411	+
chr2	67939624	67946325	UID-320	+
chr2	68594221	68600573	UID-158	+
chr2	68674540	68681233	UID-390	+
chr2	68698200	68704892	UID-628	+
chr2	69312844	69319464	UID-391	+
chr2	74325501	74332222	UID-78	+
chr2	74584641	74591309	UID-401	+
chr2	77426747	77432746	UID-375	+
chr2	77734638	77741264	UID-32	+
chr2	77997527	78004227	UID-358	+
chr2	78333138	78339837	UID-751	+
chr2	78766622	78773301	UID-163	+
chr2	79466994	79473677	UID-41	+
chr2	79937571	79944270	UID-177	+
chr2	80115333	80121988	UID-393	+
chr2	81092647	81099261	UID-108	+
chr2	81224854	81231543	UID-482	+
chr2	81564287	81570887	UID-483	+
chr2	81588959	81595651	UID-109	+
chr2	81750489	81757255	UID-214	+
chr2	82203354	82210009	UID-439	+
chr2	82329744	82336315	UID-649	+
chr2	82500144	82506767	UID-82	+
chr2	82603255	82609898	UID-604	+
chr2	82761891	82768535	UID-605	+
chr2	82783172	82789869	UID-606	+
chr2	82916502	82923201	UID-349	+
chr2	83041219	83047914	UID-351	+
chr2	83072266	83078965	UID-352	+
chr2	83140431	83147095	UID-353	+
chr2	83279531	83286225	UID-609	+
chr2	83414148	83420847	UID-354	+
chr2	83430415	83437112	UID-355	+
chr2	83557229	83563929	UID-357	+
chr2	83930497	83937224	UID-239	+
chr2	84322995	84329538	UID-150	+
chr2	86109302	86116005	UID-753	+
chr2	86760942	86767649	UID-454	+
chr2	86946925	86953574	UID-456	+
chr2	87315093	87321768	UID-457	+
chr2	87362594	87368723	UID-11	+
chr2	87403227	87409854	UID-458	+
chr2	87581395	87588082	UID-444	+
chr2	87906449	87913148	UID-221	+
chr2	87976877	87983540	UID-445	+
chr2	88166144	88172868	UID-46	+
chr2	88295883	88302559	UID-47	+
chr2	88301813	88308504	UID-446	+
chr2	88379713	88386392	UID-447	+
chr2	88476496	88483192	UID-655	+
chr2	88806917	88813496	UID-761	+
chr2	89730150	89736853	UID-171	+
chr2	89768780	89775461	UID-172	+
chr2	89773761	89777179	UID-385	+
chr2	90155402	90162078	UID-623	+
chr2	90272685	90279383	UID-624	+
chr2	90313158	90319852	UID-35	+
chr2	90389113	90395807	UID-625	+
chr2	94650107	94656805	UID-620	+
chr2	94710784	94717499	UID-378	+
chr2	95146050	95152702	UID-380	+
chr2	95265237	95271867	UID-381	+
chr2	95332878	95339510	UID-33	+
chr2	95414337	95421041	UID-170	+
chr2	95956911	95963583	UID-523	+
chr2	96095656	96102353	UID-690	+
chr2	96221051	96225379	UID-15	+
chr2	96257702	96264101	UID-16	+
chr2	96430891	96437629	UID-275	+
chr2	97452814	97458966	UID-502	+
chr2	97727055	97733711	UID-734	+
chr2	98307677	98314371	UID-328	+
chr2	98409292	98415992	UID-330	+
chr2	98429418	98436117	UID-779	+
chr2	98632509	98639166	UID-619	+
chr2	98765119	98771801	UID-512	+
chr2	99103157	99109871	UID-514	+
chr2	99108171	99111497	UID-515	+
chr2	99210235	99216903	UID-516	+
chr2	99411115	99417745	UID-144	+
chr2	99944023	99950723	UID-237	+
chr2	100081612	100088315	UID-149	+
chr2	100391587	100398287	UID-489	+
chr2	100525793	100532464	UID-467	+
chr2	100692302	100698973	UID-468	+
chr2	101236086	101242779	UID-48	+
chr2	101325298	101331984	UID-663	+
chr2	101389136	101395404	UID-368	+
chr2	102387349	102393636	UID-10	+
chr2	103529015	103535682	UID-459	+
chr2	104071042	104077793	UID-106	+
chr2	104919791	104926442	UID-479	+
chr2	105823019	105829665	UID-403	+
chr2	105845412	105852111	UID-185	+
chr2	106920066	106926748	UID-503	+
chr2	107489470	107496171	UID-759	+
chr2	107706132	107712843	UID-720	+
chr2	107976875	107983584	UID-310	+
chr2	108059382	108066061	UID-565	+
chr2	108119065	108125722	UID-721	+
chr2	108391417	108398083	UID-566	+
chr2	108463610	108470319	UID-567	+
chr2	108489296	108496016	UID-539	+
chr2	109085907	109092613	UID-540	+
chr2	109421211	109428038	UID-773	+
chr2	109567028	109573606	UID-569	+
chr2	110157249	110163988	UID-311	+
chr2	111040692	111047393	UID-626	+
chr2	111395287	111401839	UID-775	+
chr2	111462428	111468925	UID-776	+
chr2	111649759	111656458	UID-681	+
chr2	111832167	111838841	UID-52	+
chr2	111919458	111926340	UID-506	+
chr2	111966859	111973541	UID-262	+
chr2	112053563	112060262	UID-263	+
chr2	112116090	112122773	UID-508	+
chr2	112893145	112899819	UID-471	+
chr2	113041030	113047204	UID-142	+
chr2	113729574	113736231	UID-639	+
chr2	114480045	114486746	UID-178	+
chr2	115298725	115305469	UID-769	+
chr2	116478473	116485125	UID-538	+
chr2	117829160	117835884	UID-54	+
chr2	122432742	122439177	UID-713	+
chr2	122890603	122896837	UID-714	+
chr2	123496558	123503255	UID-305	+
chr2	124880985	124887684	UID-360	+
chr2	126137462	126144089	UID-412	+
chr2	126238841	126245534	UID-198	+
chr2	127670769	127677467	UID-733	+
chr2	127793642	127800338	UID-322	+
chr2	131788896	131795575	UID-51	+
chr2	133011475	133018151	UID-402	+
chr2	133238879	133245575	UID-183	+
chr2	133695786	133702321	UID-90	+
chr2	133932146	133938838	UID-290	+
chr2	134321900	134328292	UID-363	+
chr2	134424768	134431467	UID-635	+
chr2	134506319	134513016	UID-196	+
chr2	134613316	134620016	UID-636	+
chr2	136234006	136240695	UID-704	+
chr2	136965685	136972380	UID-731	+
chr2	137888660	137895355	UID-260	+
chr2	139401627	139408283	UID-631	+
chr2	139522368	139529024	UID-633	+
chr2	139552048	139558642	UID-407	+
chr2	139898012	139904692	UID-191	+
chr2	140540232	140546931	UID-182	+
chr2	143042859	143049559	UID-657	+
chr2	143758375	143765074	UID-702	+
chr2	145140040	145146737	UID-728	+
chr2	146002253	146008949	UID-242	+
chr2	147672080	147678784	UID-284	+
chr2	148757196	148763893	UID-280	+
chr2	149049713	149056410	UID-698	+
chr2	149336929	149343586	UID-599	+
chr2	150198727	150205381	UID-30	+
chr2	150274698	150280904	UID-31	+
chr2	150412019	150418714	UID-344	+
chr2	150424093	150430784	UID-601	+
chr2	151160600	151167254	UID-746	+
chr2	151283140	151289482	UID-658	+
chr2	151342984	151349682	UID-659	+
chr2	151353482	151360135	UID-461	+
chr2	151446912	151453608	UID-223	+
chr2	151880210	151886921	UID-225	+
chr2	154173662	154180355	UID-676	+
chr2	155251788	155258484	UID-176	+
chr2	162841585	162848108	UID-596	+
chr2	164295087	164304343	UID-376	+
chr2	171542702	171549385	UID-45	+
chr2	174714104	174721026	UID-377	+
chr2	176982719	176989420	UID-324	+
chr2	177094096	177100794	UID-325	+
chr2	178042811	178049418	UID-137	+
chr2	178774252	178780951	UID-233	+
chr2	179151216	179157934	UID-428	+
chr2	181940121	181946766	UID-125	+
chr2	181970936	181977659	UID-126	+
chr3	3074304	3080982	UID-6773	+
chr3	3181119	3187849	UID-6233	+
chr3	3235178	3241813	UID-5785	+
chr3	3250020	3256164	UID-6556	+
chr3	3399829	3406585	UID-6235	+
chr3	3709840	3716001	UID-5918	+
chr3	3966632	3973348	UID-6239	+
chr3	4041226	4047777	UID-5863	+
chr3	4140674	4147333	UID-6247	+
chr3	4525638	4532178	UID-6776	+
chr3	4570221	4575128	UID-5920	+
chr3	4620142	4626874	UID-5971	+
chr3	4639909	4646602	UID-5789	+
chr3	4711206	4718184	UID-6250	+
chr3	4870069	4876723	UID-6251	+
chr3	4881583	4888253	UID-5866	+
chr3	4925630	4931901	UID-6760	+
chr3	4959063	4965811	UID-5867	+
chr3	5028756	5035229	UID-6163	+
chr3	5069931	5076631	UID-6723	+
chr3	5152779	5159355	UID-5777	+
chr3	5677280	5683853	UID-6804	+
chr3	5691373	5698041	UID-5778	+
chr3	5745769	5752905	UID-5942	+
chr3	5927417	5934038	UID-6508	+
chr3	6188463	6195145	UID-5904	+
chr3	6511397	6517843	UID-5955	+
chr3	6535152	6541840	UID-6518	+
chr3	6696282	6702987	UID-6730	+
chr3	6899377	6906067	UID-6174	+
chr3	7146164	7152812	UID-5757	+
chr3	7177610	7184305	UID-6592	+
chr3	7542704	7549411	UID-6296	+
chr3	7732748	7739444	UID-6595	+
chr3	7910204	7916902	UID-6009	+
chr3	8129492	8136240	UID-6134	+
chr3	8295121	8302186	UID-6467	+
chr3	8329704	8336053	UID-6468	+
chr3	8476599	8483294	UID-6702	+
chr3	8811124	8817775	UID-5773	+
chr3	8832462	8839120	UID-6703	+
chr3	9997414	10004004	UID-6803	+
chr3	10720003	10726611	UID-5848	+
chr3	10790176	10796883	UID-6273	+
chr3	10858152	10864425	UID-5924	+
chr3	10922078	10928793	UID-5797	+
chr3	11367270	11374017	UID-6331	+
chr3	11791342	11798044	UID-6029	+
chr3	11851856	11858563	UID-6030	+
chr3	11880019	11886706	UID-5810	+
chr3	11933262	11939957	UID-6747	+
chr3	12125057	12131746	UID-6750	+
chr3	12197841	12204517	UID-6799	+
chr3	12230469	12237174	UID-6203	+
chr3	12417128	12423888	UID-5783	+
chr3	12514388	12521095	UID-6207	+
chr3	12540190	12546879	UID-6208	+
chr3	12619851	12626647	UID-6547	+
chr3	12877663	12884303	UID-5861	+
chr3	12910801	12916776	UID-5784	+
chr3	12984073	12990741	UID-6445	+
chr3	13112455	13119252	UID-6447	+
chr3	13259650	13266378	UID-6449	+
chr3	13340527	13347240	UID-6450	+
chr3	13352434	13359090	UID-6121	+
chr3	14289149	14295823	UID-6392	+
chr3	14294123	14297805	UID-6228	+
chr3	14461363	14468061	UID-6663	+
chr3	14470040	14474020	UID-6393	+
chr3	15306739	15313438	UID-6628	+
chr3	15387728	15394402	UID-6336	+
chr3	15444299	15450400	UID-5881	+
chr3	15525510	15530101	UID-5760	+
chr3	15591107	15597211	UID-5882	+
chr3	15809918	15816598	UID-6338	+
chr3	15929262	15935932	UID-6433	+
chr3	16014126	16020780	UID-5768	+
chr3	16088429	16095121	UID-6108	+
chr3	16284666	16291357	UID-5826	+
chr3	16418585	16425273	UID-6436	+
chr3	16434307	16441020	UID-6437	+
chr3	16473354	16480066	UID-6110	+
chr3	16491664	16498320	UID-6681	+
chr3	16637763	16642110	UID-5913	+
chr3	16833788	16840346	UID-6682	+
chr3	17220375	17227073	UID-6148	+
chr3	17375233	17381944	UID-5859	+
chr3	17441323	17447979	UID-6712	+
chr3	17991092	17997792	UID-6658	+
chr3	18196027	18202685	UID-6387	+
chr3	18275777	18282433	UID-5933	+
chr3	18347877	18354564	UID-6079	+
chr3	18404551	18410908	UID-6765	+
chr3	18431132	18437829	UID-6080	+
chr3	18502575	18509508	UID-5767	+
chr3	18584435	18591125	UID-6081	+
chr3	18852951	18859650	UID-6659	+
chr3	18897563	18904186	UID-5769	+
chr3	18977372	18984089	UID-6117	+
chr3	19015733	19022451	UID-6686	+
chr3	19070017	19075913	UID-5899	+
chr3	19094865	19101544	UID-6687	+
chr3	19937065	19943752	UID-6494	+
chr3	20447153	20453887	UID-6495	+
chr3	20833637	20840335	UID-6151	+
chr3	20931896	20938568	UID-5795	+
chr3	21211546	21218017	UID-6230	+
chr3	21280473	21287573	UID-6268	+
chr3	21300649	21307340	UID-5869	+
chr3	21382564	21389261	UID-5985	+
chr3	21451806	21458505	UID-6579	+
chr3	22336080	22342778	UID-6087	+
chr3	22341078	22344387	UID-5935	+
chr3	22413286	22419739	UID-6800	+
chr3	22566692	22573371	UID-6397	+
chr3	22585969	22592286	UID-5893	+
chr3	22621592	22628285	UID-6088	+
chr3	22715546	22722201	UID-6670	+
chr3	22753451	22760146	UID-6090	+
chr3	22932686	22939394	UID-6621	+
chr3	22961294	22968003	UID-6623	+
chr3	23307963	23314620	UID-6625	+
chr3	23550774	23556989	UID-6224	+
chr3	23579347	23586037	UID-6037	+
chr3	23857936	23864585	UID-6275	+
chr3	23895388	23898667	UID-6276	+
chr3	24082328	24089011	UID-6277	+
chr3	24088579	24095273	UID-5990	+
chr3	24289197	24295826	UID-6278	+
chr3	24368324	24374594	UID-5756	+
chr3	24622493	24629197	UID-6585	+
chr3	24655005	24661705	UID-6586	+
chr3	25034197	25040897	UID-5974	+
chr3	25100989	25107686	UID-6565	+
chr3	26290056	26296742	UID-6353	+
chr3	26784052	26790575	UID-6045	+
chr3	26858374	26865070	UID-6744	+
chr3	26944555	26951252	UID-6201	+
chr3	28514306	28521005	UID-6014	+
chr3	28866811	28873510	UID-6169	+
chr3	29518837	29525536	UID-6172	+
chr3	29671638	29678282	UID-6514	+
chr3	29719485	29726180	UID-6726	+
chr3	29910888	29917588	UID-6572	+
chr3	31470377	31477083	UID-6690	+
chr3	31675495	31682202	UID-6454	+
chr3	32240545	32247242	UID-6705	+
chr3	33201021	33207676	UID-6684	+
chr3	33325435	33332115	UID-6438	+
chr3	33545592	33552283	UID-6440	+
chr3	33599674	33606374	UID-6114	+
chr3	33618719	33626306	UID-6685	+
chr3	33768596	33775294	UID-6116	+
chr3	35372772	35379685	UID-5856	+
chr3	35876424	35883102	UID-5953	+
chr3	36233049	36239747	UID-6429	+
chr3	37092506	37099162	UID-6299	+
chr3	38626654	38633311	UID-6756	+
chr3	39025533	39032231	UID-6320	+
chr3	39287213	39293871	UID-6321	+
chr3	39483128	39489027	UID-5880	+
chr3	39804284	39810905	UID-6785	+
chr3	39821671	39828414	UID-6759	+
chr3	39857691	39864385	UID-5969	+
chr3	40104614	40111308	UID-6241	+
chr3	41790583	41797308	UID-6539	+
chr3	41842648	41849276	UID-6541	+
chr3	41931187	41937979	UID-6542	+
chr3	41993182	41999837	UID-6544	+
chr3	42508656	42515275	UID-5945	+
chr3	42728896	42735650	UID-5907	+
chr3	42961279	42966151	UID-5940	+
chr3	43343494	43350276	UID-6482	+
chr3	43474046	43478399	UID-6483	+
chr3	43515484	43522188	UID-6484	+
chr3	43680172	43686873	UID-6485	+
chr3	44024173	44030601	UID-6739	+
chr3	44141754	44148402	UID-5840	+
chr3	44278047	44284628	UID-5906	+
chr3	44503611	44510353	UID-6536	+
chr3	44622592	44629292	UID-6195	+
chr3	44653901	44660172	UID-6537	+
chr3	44666033	44672733	UID-6196	+
chr3	44731392	44737995	UID-5751	+
chr3	44824142	44830280	UID-5948	+
chr3	44857506	44864205	UID-5975	+
chr3	44884375	44891075	UID-5976	+
chr3	44944333	44951299	UID-5752	+
chr3	45162578	45169279	UID-6569	+
chr3	45584138	45587297	UID-6570	+
chr3	45892652	45899349	UID-6645	+
chr3	46198835	46205533	UID-6064	+
chr3	46207047	46214134	UID-5855	+
chr3	46237720	46244416	UID-6065	+
chr3	46735531	46742229	UID-6010	+
chr3	47071908	47078442	UID-5853	+
chr3	47282961	47289661	UID-6606	+
chr3	47535226	47541920	UID-5808	+
chr3	47591798	47598497	UID-6608	+
chr3	47928411	47935027	UID-6500	+
chr3	48004110	48010809	UID-6159	+
chr3	48026490	48033182	UID-6501	+
chr3	48216547	48223174	UID-6502	+
chr3	48221474	48226262	UID-5776	+
chr3	48434444	48441140	UID-6722	+
chr3	48634450	48640989	UID-5915	+
chr3	48973420	48980119	UID-6068	+
chr3	49266611	49273296	UID-6649	+
chr3	49443429	49450127	UID-6070	+
chr3	49476522	49483179	UID-5932	+
chr3	50667030	50673728	UID-6751	+
chr3	55876830	55883495	UID-6212	+
chr3	56069574	56076264	UID-6213	+
chr3	56209426	56216132	UID-6214	+
chr3	56246914	56253557	UID-6753	+
chr3	56563492	56567809	UID-6780	+
chr3	56607131	56613822	UID-6805	+
chr3	57061491	57068145	UID-6706	+
chr3	57182349	57189037	UID-6474	+
chr3	57206936	57213532	UID-5774	+
chr3	57260222	57266185	UID-6798	+
chr3	57354955	57361700	UID-6475	+
chr3	57700189	57706883	UID-6400	+
chr3	58600174	58606864	UID-6402	+
chr3	58762678	58769378	UID-6016	+
chr3	59496883	59503542	UID-5877	+
chr3	59609148	59615749	UID-6318	+
chr3	59667078	59673760	UID-6355	+
chr3	59763736	59772099	UID-5815	+
chr3	60445468	60452125	UID-6764	+
chr3	61206825	61213506	UID-6301	+
chr3	61512272	61519012	UID-6302	+
chr3	61773598	61780265	UID-6676	+
chr3	62285333	62291970	UID-6766	+
chr3	62542811	62549503	UID-6100	+
chr3	62573430	62580135	UID-6101	+
chr3	62954523	62961223	UID-6609	+
chr3	63008265	63014917	UID-6312	+
chr3	63447587	63454242	UID-6314	+
chr3	63619921	63626610	UID-6771	+
chr3	64366436	64372884	UID-6772	+
chr3	64548095	64554796	UID-6546	+
chr3	64635101	64641794	UID-5999	+
chr3	64707862	64714539	UID-6285	+
chr3	64794614	64801286	UID-6286	+
chr3	64805324	64812015	UID-5803	+
chr3	64935855	64942521	UID-6287	+
chr3	66268739	66275438	UID-6571	+
chr3	66273738	66276854	UID-5793	+
chr3	66427370	66433557	UID-5846	+
chr3	67251511	67257996	UID-5755	+
chr3	67400585	67407212	UID-5923	+
chr3	67409196	67415890	UID-6270	+
chr3	67679280	67685930	UID-6295	+
chr3	67787160	67793861	UID-6006	+
chr3	70688392	70695091	UID-6651	+
chr3	70827261	70833959	UID-6652	+
chr3	70933143	70939805	UID-5819	+
chr3	71105937	71112580	UID-6376	+
chr3	71152499	71159194	UID-6377	+
chr3	71323121	71329795	UID-6379	+
chr3	71691163	71697686	UID-6252	+
chr3	72097669	72104571	UID-5750	+
chr3	72552174	72558847	UID-6254	+
chr3	72698431	72705131	UID-6047	+
chr3	72893390	72900170	UID-6048	+
chr3	73302262	73308965	UID-6359	+
chr3	73427956	73434650	UID-6636	+
chr3	73542381	73549055	UID-6360	+
chr3	73615936	73622623	UID-5887	+
chr3	73651991	73658632	UID-6778	+
chr3	73864324	73871022	UID-6053	+
chr3	74235773	74242445	UID-6364	+
chr3	74259187	74265871	UID-5817	+
chr3	74470901	74477620	UID-6055	+
chr3	74555185	74561870	UID-6442	+
chr3	74864804	74871504	UID-6688	+
chr3	75314241	75320920	UID-6801	+
chr3	76147815	76154176	UID-6383	+
chr3	76727664	76734105	UID-5764	+
chr3	77153513	77160251	UID-6361	+
chr3	77172026	77178690	UID-6362	+
chr3	77233697	77240396	UID-6051	+
chr3	77554613	77561159	UID-5754	+
chr3	77705265	77711968	UID-5981	+
chr3	77760247	77766920	UID-6263	+
chr3	77812522	77819178	UID-6576	+
chr3	78542182	78548878	UID-6279	+
chr3	78566710	78573336	UID-5798	+
chr3	78603876	78610574	UID-6587	+
chr3	78720101	78726521	UID-5849	+
chr3	78815644	78819650	UID-5991	+
chr3	78967751	78974460	UID-6280	+
chr3	79634412	79641112	UID-6182	+
chr3	80622114	80628795	UID-6124	+
chr3	80634922	80641536	UID-5938	+
chr3	80941002	80947691	UID-6455	+
chr3	81442176	81448799	UID-6456	+
chr3	81902409	81909118	UID-5850	+
chr3	83088220	83095143	UID-6466	+
chr3	83292825	83299525	UID-6701	+
chr3	87469130	87475587	UID-5832	+
chr3	90762848	90765028	UID-6104	+
chr3	90781528	90788206	UID-6422	+
chr3	90920583	90927260	UID-6424	+
chr3	91099805	91106461	UID-6679	+
chr3	91127730	91134429	UID-6106	+
chr3	91407004	91413495	UID-5898	+
chr3	91433694	91440349	UID-6427	+
chr3	91499064	91505753	UID-5761	+
chr3	91511040	91517810	UID-6343	+
chr3	91574678	91581372	UID-6344	+
chr3	91649430	91656100	UID-6345	+
chr3	91654400	91656735	UID-5762	+
chr3	91701873	91708572	UID-6042	+
chr3	91718898	91721276	UID-6346	+
chr3	91731201	91737915	UID-5884	+
chr3	91755495	91762174	UID-6347	+
chr3	91762960	91769656	UID-5812	+
chr3	91949507	91956164	UID-5886	+
chr3	96861155	96867805	UID-5901	+
chr3	97441324	97447974	UID-6008	+
chr3	98436442	98443103	UID-6770	+
chr3	98699736	98706386	UID-6521	+
chr3	99003536	99010234	UID-6733	+
chr3	99365934	99372708	UID-5781	+
chr3	100367911	100374530	UID-5894	+
chr3	101888675	101895333	UID-6727	+
chr3	102393364	102400051	UID-6155	+
chr3	102811817	102818517	UID-6156	+
chr3	102866240	102872939	UID-6157	+
chr3	102886630	102893375	UID-6158	+
chr3	103505190	103511872	UID-6386	+
chr3	105246355	105253056	UID-6394	+
chr3	105337761	105344416	UID-6664	+
chr3	106093373	106100087	UID-5889	+
chr3	106266652	106273309	UID-6643	+
chr3	106285252	106291954	UID-6060	+
chr3	106396779	106403472	UID-6408	+
chr3	106414544	106421245	UID-6095	+
chr3	106440858	106447523	UID-5895	+
chr3	106672844	106679538	UID-6673	+
chr3	106801932	106808570	UID-5896	+
chr3	106850662	106859900	UID-6414	+
chr3	106922760	106929454	UID-6096	+
chr3	109258002	109264700	UID-6769	+
chr3	110415471	110422170	UID-6150	+
chr3	110442686	110449353	UID-6491	+
chr3	111039573	111046272	UID-6714	+
chr3	111829990	111836721	UID-6185	+
chr3	111958999	111965706	UID-5837	+
chr3	111974353	111981025	UID-6525	+
chr3	111995013	112001094	UID-5905	+
chr3	112151595	112158297	UID-6187	+
chr3	112533257	112539961	UID-6291	+
chr3	112771198	112777885	UID-6294	+
chr3	112962567	112968207	UID-5952	+
chr3	113002127	113008790	UID-6777	+
chr3	113109550	113115736	UID-5874	+
chr3	113228945	113235557	UID-5806	+
chr3	113264233	113270928	UID-6003	+
chr3	113296845	113303540	UID-6004	+
chr3	113329447	113336141	UID-5965	+
chr3	113362053	113368747	UID-5966	+
chr3	113669494	113676238	UID-5967	+
chr3	113846732	113853399	UID-6758	+
chr3	114232843	114239514	UID-6559	+
chr3	114493592	114500292	UID-6141	+
chr3	114669484	114676173	UID-6142	+
chr3	115330546	115337244	UID-6056	+
chr3	115393616	115400314	UID-6641	+
chr3	115420446	115427211	UID-6057	+
chr3	116551943	116558682	UID-6428	+
chr3	118313967	118320705	UID-6430	+
chr3	118952279	118958930	UID-6431	+
chr3	119354670	119361361	UID-6076	+
chr3	119705465	119712435	UID-6793	+
chr3	120623807	120630477	UID-6289	+
chr3	122908602	122915259	UID-5858	+
chr3	123194675	123201373	UID-6145	+
chr3	123817361	123824043	UID-5883	+
chr3	123960130	123966812	UID-6341	+
chr3	124032905	124039451	UID-6629	+
chr3	124037751	124041078	UID-6630	+
chr3	124182423	124189100	UID-6342	+
chr3	124282022	124288721	UID-5993	+
chr3	124504067	124510799	UID-6283	+
chr3	124965376	124972075	UID-5801	+
chr3	124992810	124999508	UID-5995	+
chr3	125029492	125036175	UID-5996	+
chr3	126893426	126900087	UID-5922	+
chr3	127140886	127147544	UID-6578	+
chr3	129025751	129032446	UID-6103	+
chr3	130663935	130670613	UID-5809	+
chr3	131706510	131713258	UID-6197	+
chr3	131875223	131881919	UID-5841	+
chr3	132299530	132306224	UID-6509	+
chr3	132599103	132605751	UID-6510	+
chr3	132988708	132995364	UID-6511	+
chr3	133063182	133069885	UID-6724	+
chr3	133264084	133270774	UID-5838	+
chr3	133700375	133707032	UID-5956	+
chr3	133797202	133803919	UID-6189	+
chr3	133884841	133891497	UID-6527	+
chr3	133948118	133954810	UID-6738	+
chr3	134684428	134691109	UID-6562	+
chr3	134792969	134799620	UID-6245	+
chr3	134955332	134957742	UID-5947	+
chr3	136970825	136977223	UID-5916	+
chr3	137407146	137413844	UID-6217	+
chr3	137444869	137451018	UID-6754	+
chr3	137600504	137607202	UID-6219	+
chr3	137658655	137665353	UID-6220	+
chr3	139531154	139537851	UID-6694	+
chr3	139565408	139572099	UID-6126	+
chr3	140512553	140519254	UID-6066	+
chr3	140726053	140732759	UID-6646	+
chr3	141052670	141059367	UID-6067	+
chr3	142003584	142010282	UID-6746	+
chr3	142478761	142485904	UID-6229	+
chr3	142650922	142657633	UID-6404	+
chr3	142842671	142849371	UID-5821	+
chr3	142904502	142911162	UID-6405	+
chr3	144030099	144036804	UID-6704	+
chr3	144654427	144661124	UID-6024	+
chr3	144738182	144744892	UID-6328	+
chr3	144879862	144886557	UID-6329	+
chr3	145865527	145872184	UID-6642	+
chr3	146356336	146363025	UID-6127	+
chr3	149653998	149660064	UID-5959	+
chr3	150158457	150165144	UID-6573	+
chr3	151624355	151631012	UID-6675	+
chr3	151655312	151662012	UID-6417	+
chr3	151682315	151689000	UID-5822	+
chr3	152570042	152576742	UID-6041	+
chr3	154899702	154906341	UID-6791	+
chr3	155568714	155575335	UID-6260	+
chr3	155902646	155909327	UID-6261	+
chr3	156284573	156291272	UID-6612	+
chr3	156316290	156322989	UID-6017	+
chr3	156358286	156364949	UID-6319	+
chr3	157006759	157013443	UID-6615	+
chr3	157410909	157417390	UID-6031	+
chr3	158332303	158338980	UID-6325	+
chr3	158697131	158703829	UID-6023	+
chr3	158750529	158757221	UID-6617	+
chr3	158796267	158802964	UID-6326	+
chr3	158856008	158862706	UID-6327	+
chr3	159173438	159180137	UID-6128	+
chr3	159282543	159292308	UID-6768	+
chr3	159366189	159372698	UID-5914	+
chr3	159385152	159391854	UID-6130	+
chr3	159654295	159660997	UID-6131	+
chr3	159715926	159722625	UID-6464	+
chr4	3443222	3449920	UID-13092	+
chr4	3472846	3479541	UID-13313	+
chr4	3537584	3544236	UID-13314	+
chr4	3997909	4004560	UID-12968	+
chr4	4028589	4035267	UID-13561	+
chr4	4268830	4275529	UID-13114	+
chr4	4862799	4869476	UID-13031	+
chr4	4933157	4939854	UID-13563	+
chr4	5305466	5312157	UID-13168	+
chr4	5412625	5419334	UID-13698	+
chr4	5576596	5583257	UID-13414	+
chr4	5819859	5826512	UID-13618	+
chr4	5839578	5846200	UID-12992	+
chr4	5927410	5933624	UID-13169	+
chr4	6145620	6152169	UID-13537	+
chr4	6847279	6853892	UID-13016	+
chr4	7062225	7068799	UID-13009	+
chr4	7702960	7709656	UID-13672	+
chr4	7733762	7740462	UID-13260	+
chr4	7869447	7876147	UID-13261	+
chr4	8044269	8050922	UID-12989	+
chr4	8400946	8407621	UID-12929	+
chr4	8443562	8449888	UID-12990	+
chr4	8618916	8625582	UID-12956	+
chr4	9464014	9470666	UID-12988	+
chr4	9493893	9500595	UID-13163	+
chr4	10492260	10498958	UID-13209	+
chr4	10563338	10570051	UID-12959	+
chr4	10734824	10741566	UID-13210	+
chr4	12362203	12368773	UID-13521	+
chr4	12828938	12835534	UID-13522	+
chr4	13010092	13016830	UID-13096	+
chr4	13033683	13040430	UID-12965	+
chr4	13043939	13050633	UID-13319	+
chr4	13048933	13051990	UID-13691	+
chr4	13366504	13373200	UID-13320	+
chr4	14152850	14159532	UID-12998	+
chr4	14220714	14227408	UID-13474	+
chr4	14304111	14310808	UID-13649	+
chr4	14314491	14321111	UID-12942	+
chr4	14582209	14588907	UID-13650	+
chr4	14758733	14765444	UID-13476	+
chr4	15578397	15585054	UID-13576	+
chr4	15853305	15859982	UID-13577	+
chr4	15862113	15868808	UID-13578	+
chr4	16030603	16036907	UID-12979	+
chr4	16269981	16276169	UID-13035	+
chr4	16586126	16592820	UID-13369	+
chr4	16832006	16838629	UID-13370	+
chr4	17065811	17072486	UID-13523	+
chr4	17171522	17178238	UID-12947	+
chr4	17281857	17288550	UID-13524	+
chr4	17295917	17303244	UID-13027	+
chr4	17744342	17751040	UID-13278	+
chr4	17815081	17821629	UID-13527	+
chr4	17843063	17849722	UID-13528	+
chr4	18021659	18028358	UID-13193	+
chr4	18239419	18245741	UID-12957	+
chr4	18493975	18500672	UID-13452	+
chr4	18807998	18814696	UID-13635	+
chr4	18992488	18999169	UID-13356	+
chr4	19061182	19067878	UID-13579	+
chr4	19167101	19173788	UID-13357	+
chr4	19179801	19186497	UID-12893	+
chr4	19386608	19393308	UID-13132	+
chr4	19783453	19790574	UID-13359	+
chr4	20127470	20134142	UID-13310	+
chr4	20207026	20213724	UID-13545	+
chr4	20477461	20485071	UID-12952	+
chr4	20828228	20834927	UID-13548	+
chr4	21030516	21037186	UID-13427	+
chr4	21143173	21149783	UID-13430	+
chr4	21234283	21240916	UID-12994	+
chr4	21253909	21260606	UID-13177	+
chr4	21312259	21318957	UID-13179	+
chr4	21374073	21380769	UID-13180	+
chr4	21399877	21406573	UID-13181	+
chr4	21469988	21476678	UID-12936	+
chr4	21482193	21488890	UID-13182	+
chr4	21505467	21512164	UID-13719	+
chr4	21579076	21585772	UID-13183	+
chr4	22324106	22330752	UID-13485	+
chr4	22463435	22470051	UID-13651	+
chr4	22588468	22595171	UID-12943	+
chr4	22595846	22602539	UID-13232	+
chr4	22679636	22686322	UID-13002	+
chr4	22690601	22697278	UID-13234	+
chr4	22807976	22814675	UID-13652	+
chr4	23542967	23549667	UID-13553	+
chr4	24141153	24147849	UID-12971	+
chr4	24194606	24201303	UID-13717	+
chr4	24269577	24276235	UID-13347	+
chr4	24284298	24291001	UID-13693	+
chr4	24289301	24291783	UID-13564	+
chr4	24354027	24360728	UID-12889	+
chr4	25079198	25085878	UID-13349	+
chr4	25108199	25114857	UID-13566	+
chr4	25159257	25165953	UID-13567	+
chr4	25357360	25364063	UID-13568	+
chr4	25728565	25735218	UID-13570	+
chr4	25932655	25936847	UID-12897	+
chr4	26034140	26040792	UID-13392	+
chr4	26109358	26116082	UID-13711	+
chr4	26138537	26145252	UID-13605	+
chr4	26394969	26401630	UID-13038	+
chr4	26423508	26429947	UID-12985	+
chr4	26975611	26982113	UID-13006	+
chr4	27007238	27013977	UID-13252	+
chr4	27140568	27147231	UID-13505	+
chr4	27146966	27153622	UID-13506	+
chr4	27212771	27219470	UID-13253	+
chr4	27888306	27894836	UID-13664	+
chr4	28054554	28061565	UID-13513	+
chr4	28661741	28668427	UID-13264	+
chr4	28746554	28753256	UID-13265	+
chr4	30327317	30333975	UID-13666	+
chr4	30350446	30356682	UID-13667	+
chr4	30591865	30598317	UID-12909	+
chr4	31778415	31785071	UID-13598	+
chr4	33814871	33821528	UID-13044	+
chr4	34163969	34170635	UID-13416	+
chr4	35598199	35604895	UID-13141	+
chr4	35612896	35619641	UID-13142	+
chr4	35626876	35633576	UID-13143	+
chr4	35867448	35874105	UID-13590	+
chr4	36137696	36144259	UID-13405	+
chr4	37140810	37147518	UID-13459	+
chr4	37343043	37349723	UID-13213	+
chr4	37611645	37618253	UID-13643	+
chr4	37757515	37764216	UID-13214	+
chr4	38214478	38221196	UID-13423	+
chr4	38402062	38408719	UID-13621	+
chr4	38549485	38556183	UID-13172	+
chr4	38750077	38756773	UID-13174	+
chr4	38953216	38959795	UID-12953	+
chr4	39049768	39056468	UID-13557	+
chr4	39059635	39066400	UID-13082	+
chr4	39266264	39272965	UID-13107	+
chr4	39755196	39761854	UID-13558	+
chr4	39774516	39781173	UID-13559	+
chr4	39855913	39862613	UID-13339	+
chr4	39886421	39893333	UID-13487	+
chr4	40082962	40089660	UID-13237	+
chr4	44473163	44479863	UID-12918	+
chr4	47759269	47765402	UID-12963	+
chr4	48168685	48175298	UID-13409	+
chr4	48291256	48297902	UID-13410	+
chr4	49360834	49367519	UID-13354	+
chr4	49423434	49430130	UID-13355	+
chr4	50146514	50153165	UID-13041	+
chr4	50165588	50172289	UID-13196	+
chr4	50380557	50387256	UID-13197	+
chr4	50528077	50534775	UID-13720	+
chr4	50700062	50706760	UID-13638	+
chr4	50945619	50952478	UID-13309	+
chr4	51059834	51066544	UID-13542	+
chr4	51067080	51073778	UID-13543	+
chr4	51118659	51124701	UID-12886	+
chr4	51494147	51500844	UID-13087	+
chr4	52012858	52019559	UID-12944	+
chr4	52143151	52146198	UID-13005	+
chr4	52535657	52542414	UID-13502	+
chr4	53810875	53817554	UID-13674	+
chr4	54243584	54250283	UID-13608	+
chr4	54695556	54702255	UID-13610	+
chr4	54820946	54827642	UID-13396	+
chr4	56394588	56401238	UID-13696	+
chr4	56561053	56567815	UID-13021	+
chr4	56570003	56576698	UID-13602	+
chr4	56729028	56735774	UID-13697	+
chr4	58224654	58231353	UID-13721	+
chr4	58406432	58413176	UID-13270	+
chr4	58701721	58708447	UID-13519	+
chr4	58729004	58735326	UID-13713	+
chr4	59342600	59349292	UID-13211	+
chr4	59972022	59978703	UID-13083	+
chr4	60009056	60015271	UID-13053	+
chr4	60090574	60096805	UID-13055	+
chr4	60246074	60250949	UID-13058	+
chr4	60442101	60448334	UID-13059	+
chr4	60682458	60688686	UID-13063	+
chr4	60841675	60847888	UID-13069	+
chr4	61167796	61174030	UID-13070	+
chr4	61327463	61332338	UID-13072	+
chr4	61456978	61463578	UID-13074	+
chr4	61538999	61545599	UID-13076	+
chr4	61613009	61619604	UID-13078	+
chr4	61703590	61709805	UID-13080	+
chr4	61978210	61987703	UID-13712	+
chr4	62167330	62174014	UID-13437	+
chr4	64190361	64197057	UID-13406	+
chr4	64362273	64368925	UID-13614	+
chr4	65823148	65829847	UID-13215	+
chr4	66044459	66051115	UID-13644	+
chr4	66148012	66154677	UID-12939	+
chr4	66438849	66445500	UID-13461	+
chr4	66458548	66465259	UID-13462	+
chr4	66576559	66583256	UID-13645	+
chr4	66718289	66724988	UID-13218	+
chr4	66966335	66972991	UID-13581	+
chr4	67233529	67240225	UID-13135	+
chr4	68305593	68312053	UID-13322	+
chr4	68426007	68432751	UID-13098	+
chr4	68668112	68674810	UID-13552	+
chr4	68995362	69002035	UID-12945	+
chr4	69205923	69212607	UID-13514	+
chr4	69216549	69223247	UID-13268	+
chr4	69413740	69416734	UID-13517	+
chr4	69446296	69453004	UID-13052	+
chr4	69509935	69516629	UID-13673	+
chr4	69786892	69793590	UID-13104	+
chr4	70339951	70346643	UID-13556	+
chr4	70724063	70730761	UID-13337	+
chr4	71001227	71005352	UID-13315	+
chr4	71434344	71441044	UID-13095	+
chr4	71528849	71535491	UID-13028	+
chr4	71703534	71710226	UID-13318	+
chr4	71915317	71922010	UID-13490	+
chr4	72087948	72094645	UID-13493	+
chr4	72354410	72361102	UID-13238	+
chr4	72403230	72409928	UID-13239	+
chr4	72446757	72453456	UID-13494	+
chr4	72543101	72549800	UID-13653	+
chr4	72579699	72586398	UID-13654	+
chr4	72679796	72686487	UID-13240	+
chr4	72808904	72815557	UID-13303	+
chr4	73143452	73150135	UID-12899	+
chr4	73307431	73314175	UID-13159	+
chr4	73394641	73401355	UID-13398	+
chr4	73750598	73757006	UID-13161	+
chr4	73880694	73887371	UID-13444	+
chr4	73895531	73902207	UID-13445	+
chr4	73910352	73917029	UID-13446	+
chr4	73925105	73931774	UID-13447	+
chr4	73931982	73938675	UID-13189	+
chr4	74054035	74060734	UID-13190	+
chr4	74529170	74535869	UID-13631	+
chr4	74698333	74704975	UID-13450	+
chr4	74864386	74871085	UID-13279	+
chr4	75044804	75051507	UID-13280	+
chr4	75687228	75693922	UID-13531	+
chr4	76803947	76810195	UID-13381	+
chr4	77062966	77069665	UID-13145	+
chr4	77211688	77218381	UID-13020	+
chr4	77414309	77421051	UID-13382	+
chr4	77499401	77506099	UID-13146	+
chr4	78014208	78020907	UID-13592	+
chr4	78298626	78305356	UID-13380	+
chr4	78459154	78465853	UID-12925	+
chr4	79143072	79149771	UID-13718	+
chr4	79257106	79263810	UID-13147	+
chr4	79627908	79634611	UID-13595	+
chr4	79724989	79731623	UID-13694	+
chr4	79934284	79940966	UID-13134	+
chr4	80294425	80301124	UID-13363	+
chr4	80596874	80603549	UID-13580	+
chr4	81228737	81235429	UID-13297	+
chr4	81399606	81406302	UID-12951	+
chr4	81809091	81815748	UID-12935	+
chr4	82012964	82019661	UID-13624	+
chr4	82104232	82110904	UID-13700	+
chr4	82210429	82217095	UID-13425	+
chr4	83959268	83965968	UID-13290	+
chr4	85035205	85041904	UID-13560	+
chr4	85891710	85898405	UID-13184	+
chr4	87503024	87509727	UID-13686	+
chr4	88481035	88487735	UID-13200	+
chr4	88658252	88664917	UID-13455	+
chr4	89225980	89232672	UID-13655	+
chr4	90031971	90038670	UID-13254	+
chr4	90151052	90157758	UID-13508	+
chr4	90546415	90552978	UID-12962	+
chr4	90601651	90608354	UID-13509	+
chr4	90658603	90665307	UID-13256	+
chr4	90675498	90682313	UID-13708	+
chr4	90820486	90826677	UID-12903	+
chr4	90999181	91005882	UID-13639	+
chr4	91466852	91473549	UID-13456	+
chr4	91604214	91610858	UID-12937	+
chr4	91684979	91691817	UID-12958	+
chr4	91831577	91843082	UID-13033	+
chr4	92403862	92410555	UID-13573	+
chr4	92425507	92432122	UID-12890	+
chr4	92507362	92514019	UID-13574	+
chr4	92810973	92817653	UID-13284	+
chr4	93693269	93699974	UID-13285	+
chr4	93889057	93895742	UID-13271	+
chr4	94879894	94886592	UID-13575	+
chr4	94913214	94919912	UID-13127	+
chr4	95110798	95117264	UID-12974	+
chr4	96263089	96269788	UID-13619	+
chr4	96539174	96545866	UID-13419	+
chr4	96994970	97001626	UID-13603	+
chr4	97079950	97086638	UID-13153	+
chr4	97285911	97292584	UID-13390	+
chr4	97388110	97394788	UID-13391	+
chr4	99994334	100001035	UID-13292	+
chr4	100264572	100271364	UID-13539	+
chr4	100676562	100683250	UID-13687	+
chr4	101054869	101061568	UID-13591	+
chr4	102744825	102751524	UID-13597	+
chr4	103018835	103025535	UID-13150	+
chr4	103597810	103604470	UID-13387	+
chr4	104089976	104096674	UID-13203	+
chr4	104847242	104853900	UID-13657	+
chr4	105063708	105070365	UID-13658	+
chr4	105593942	105600641	UID-13243	+
chr4	105679653	105686322	UID-13334	+
chr4	106177201	106183899	UID-13555	+
chr4	108952974	108959646	UID-13388	+
chr4	109506127	109511903	UID-12896	+
chr4	109555188	109561846	UID-13695	+
chr4	109602167	109608863	UID-13599	+
chr4	110500358	110507056	UID-13287	+
chr4	110612124	110618826	UID-13683	+
chr4	110623028	110629733	UID-13684	+
chr4	110688357	110695014	UID-13676	+
chr4	110959778	110966434	UID-13677	+
chr4	111855602	111862303	UID-13136	+
chr4	112057682	112064398	UID-13585	+
chr4	112214816	112221548	UID-13036	+
chr4	112514346	112521042	UID-13139	+
chr4	112751112	112757766	UID-12999	+
chr4	112957312	112964018	UID-13225	+
chr4	112981696	112988395	UID-13226	+
chr4	113120492	113127016	UID-12906	+
chr4	113160658	113167356	UID-13227	+
chr4	113206168	113212865	UID-13228	+
chr4	113271772	113278470	UID-13229	+
chr4	113394941	113401653	UID-13480	+
chr4	113399953	113403748	UID-13047	+
chr4	113414617	113421354	UID-13230	+
chr4	113717125	113723731	UID-12966	+
chr4	113784983	113791645	UID-13554	+
chr4	113963639	113970319	UID-13330	+
chr4	113974981	113979591	UID-12967	+
chr4	114011624	114018322	UID-12915	+
chr4	114054712	114061388	UID-13331	+
chr4	114072868	114079565	UID-13102	+
chr4	114153536	114160120	UID-12887	+
chr4	114245309	114251994	UID-13332	+
chr4	115143444	115150136	UID-13646	+
chr4	115176951	115183508	UID-12905	+
chr4	115200571	115207238	UID-13470	+
chr4	115254904	115261595	UID-13471	+
chr4	115424934	115431630	UID-13220	+
chr4	115693785	115700453	UID-13360	+
chr4	115719099	115725794	UID-13361	+
chr4	118821250	118827949	UID-13249	+
chr4	118846484	118853182	UID-13250	+
chr4	121555347	121562023	UID-12941	+
chr4	121924182	121930886	UID-13244	+
chr4	122317164	122323868	UID-13245	+
chr4	122598221	122604719	UID-13722	+
chr4	122761041	122767735	UID-13466	+
chr4	143827319	143834012	UID-13441	+
chr4	143871402	143878163	UID-13040	+
chr4	143882023	143888772	UID-12995	+
chr4	144148616	144155315	UID-13628	+
chr4	144229228	144235966	UID-13187	+
chr4	144508865	144515560	UID-13442	+
chr4	144593003	144599699	UID-13099	+
chr4	144676780	144683278	UID-13323	+
chr4	152745652	152752342	UID-13434	+
chr5	3064386	3071047	UID-5237	+
chr5	3106070	3112689	UID-5151	+
chr5	4146911	4153859	UID-5448	+
chr5	4294936	4301441	UID-5162	+
chr5	5403214	5409906	UID-5260	+
chr5	5467373	5474030	UID-5623	+
chr5	5596988	5603665	UID-5110	+
chr5	5630496	5637194	UID-5624	+
chr5	6032194	6038867	UID-5488	+
chr5	6222721	6228941	UID-5744	+
chr5	6509977	6516648	UID-5492	+
chr5	6556404	6563099	UID-5648	+
chr5	6845494	6852191	UID-5493	+
chr5	6904863	6911537	UID-5494	+
chr5	7090666	7095581	UID-5134	+
chr5	7410461	7417104	UID-5451	+
chr5	7505181	7513914	UID-5135	+
chr5	7766233	7772939	UID-5455	+
chr5	7804962	7811661	UID-5634	+
chr5	7838032	7844754	UID-5456	+
chr5	7880892	7887530	UID-5136	+
chr5	8099157	8105896	UID-5726	+
chr5	8169108	8175805	UID-5332	+
chr5	8334059	8340748	UID-5746	+
chr5	8382123	8388822	UID-5333	+
chr5	8635923	8642615	UID-5534	+
chr5	8764357	8771057	UID-5535	+
chr5	8783653	8790614	UID-5211	+
chr5	9330394	9337094	UID-5357	+
chr5	9591988	9598621	UID-5141	+
chr5	9611369	9618091	UID-5566	+
chr5	9814425	9821120	UID-5358	+
chr5	9879595	9886122	UID-5180	+
chr5	9922554	9929321	UID-5567	+
chr5	9971758	9978418	UID-5568	+
chr5	10174104	10180785	UID-5473	+
chr5	10210713	10217424	UID-5289	+
chr5	10451967	10458687	UID-5290	+
chr5	11305734	11312426	UID-5346	+
chr5	11619010	11625667	UID-5688	+
chr5	11734751	11741443	UID-5347	+
chr5	12063130	12069855	UID-5194	+
chr5	12081258	12087995	UID-5214	+
chr5	12278866	12285523	UID-5719	+
chr5	12826216	12832919	UID-5103	+
chr5	13749501	13756207	UID-5105	+
chr5	14296210	14302920	UID-5569	+
chr5	14376717	14383406	UID-5360	+
chr5	14964079	14970779	UID-5361	+
chr5	15806843	15813545	UID-5365	+
chr5	16885232	16891852	UID-5138	+
chr5	16940967	16947667	UID-5303	+
chr5	17212926	17219583	UID-5626	+
chr5	17789016	17795693	UID-5443	+
chr5	17799627	17806326	UID-5270	+
chr5	17909722	17916379	UID-5627	+
chr5	18108083	18114393	UID-5092	+
chr5	18274961	18281658	UID-5675	+
chr5	18397741	18404418	UID-5123	+
chr5	18734710	18741409	UID-5676	+
chr5	18823878	18830533	UID-5677	+
chr5	18852670	18859368	UID-5336	+
chr5	19053268	19063761	UID-5585	+
chr5	19105686	19112372	UID-5586	+
chr5	19341535	19348274	UID-5381	+
chr5	19476430	19483127	UID-5382	+
chr5	19649179	19655922	UID-5383	+
chr5	21334651	21341345	UID-5117	+
chr5	21459308	21465886	UID-5217	+
chr5	22214047	22220745	UID-5636	+
chr5	26249365	26256068	UID-5286	+
chr5	26380314	26387014	UID-5287	+
chr5	26434369	26441064	UID-5288	+
chr5	27909486	27916132	UID-5594	+
chr5	28024527	28031106	UID-5192	+
chr5	29069918	29074784	UID-5172	+
chr5	29538601	29545269	UID-5209	+
chr5	30049674	30056331	UID-5571	+
chr5	31343784	31349377	UID-5200	+
chr5	32521822	32528486	UID-5435	+
chr5	36239544	36246240	UID-5276	+
chr5	37476343	37482781	UID-5418	+
chr5	38911982	38918680	UID-5674	+
chr5	39014121	39020722	UID-5596	+
chr5	39576602	39583297	UID-5394	+
chr5	39811611	39818298	UID-5718	+
chr5	40035579	40042290	UID-5113	+
chr5	40052267	40058955	UID-5167	+
chr5	40137973	40144658	UID-5468	+
chr5	40190894	40196871	UID-5205	+
chr5	40407239	40413938	UID-5643	+
chr5	40575439	40582125	UID-5471	+
chr5	40845988	40852707	UID-5168	+
chr5	40866346	40873027	UID-5115	+
chr5	41465249	41471949	UID-5615	+
chr5	41477932	41484635	UID-5239	+
chr5	41637464	41644120	UID-5199	+
chr5	42136681	42143379	UID-5353	+
chr5	42375739	42382428	UID-5354	+
chr5	42661667	42668368	UID-5698	+
chr5	42704284	42710984	UID-5699	+
chr5	42940586	42947281	UID-5701	+
chr5	43009865	43016568	UID-5297	+
chr5	43483734	43490403	UID-5497	+
chr5	43628257	43634462	UID-5197	+
chr5	43635888	43642590	UID-5498	+
chr5	44930223	44936926	UID-5705	+
chr5	45243267	45249976	UID-5645	+
chr5	45345770	45352393	UID-5476	+
chr5	45800060	45806952	UID-5477	+
chr5	45977958	45984648	UID-5314	+
chr5	45989159	45995824	UID-5514	+
chr5	46012787	46019388	UID-5189	+
chr5	46243568	46250267	UID-5661	+
chr5	47528631	47535297	UID-5559	+
chr5	47666374	47673073	UID-5695	+
chr5	47758045	47764742	UID-5696	+
chr5	47843596	47850210	UID-5561	+
chr5	48690282	48696797	UID-5598	+
chr5	49689962	49696606	UID-5215	+
chr5	49863449	49870096	UID-5202	+
chr5	50554364	50561030	UID-5496	+
chr5	51135789	51142488	UID-5363	+
chr5	51368639	51375337	UID-5098	+
chr5	51375834	51382491	UID-5099	+
chr5	53307951	53314651	UID-5261	+
chr5	53748026	53754721	UID-5262	+
chr5	54136283	54142982	UID-5244	+
chr5	54464233	54470862	UID-5399	+
chr5	55162420	55169118	UID-5606	+
chr5	55489467	55495879	UID-5080	+
chr5	55646958	55653704	UID-5607	+
chr5	55661579	55669118	UID-5608	+
chr5	55716094	55722697	UID-5403	+
chr5	55725703	55732400	UID-5609	+
chr5	55776906	55783592	UID-5406	+
chr5	56903271	56909904	UID-5210	+
chr5	56969599	56976298	UID-5678	+
chr5	56992963	56999665	UID-5337	+
chr5	57245192	57251761	UID-5539	+
chr5	57498105	57504799	UID-5680	+
chr5	58245228	58251927	UID-5241	+
chr5	58508093	58514986	UID-5085	+
chr5	58951536	58958226	UID-5246	+
chr5	59164019	59170740	UID-5426	+
chr5	60156702	60163358	UID-5658	+
chr5	60345919	60352615	UID-5307	+
chr5	60508536	60515236	UID-5504	+
chr5	60729416	60736073	UID-5659	+
chr5	61232375	61239082	UID-5263	+
chr5	61293458	61300157	UID-5264	+
chr5	61691392	61698032	UID-5439	+
chr5	62228183	62234881	UID-5319	+
chr5	62393357	62400042	UID-5515	+
chr5	62524450	62531137	UID-5664	+
chr5	62869030	62875770	UID-5320	+
chr5	63149790	63156484	UID-5112	+
chr5	63232082	63238771	UID-5449	+
chr5	63368314	63375020	UID-5277	+
chr5	63373320	63377117	UID-5450	+
chr5	63600211	63606916	UID-5278	+
chr5	63657418	63664117	UID-5279	+
chr5	67384522	67391179	UID-5691	+
chr5	67708181	67714880	UID-5692	+
chr5	68388314	68394910	UID-5729	+
chr5	69429005	69435560	UID-5186	+
chr5	70001965	70008655	UID-5340	+
chr5	70052059	70058806	UID-5212	+
chr5	70100272	70107005	UID-5541	+
chr5	70340952	70347450	UID-5124	+
chr5	70451081	70457801	UID-5542	+
chr5	70634878	70641559	UID-5174	+
chr5	70681630	70688323	UID-5125	+
chr5	71254106	71260763	UID-5653	+
chr5	71266573	71273226	UID-5499	+
chr5	71342474	71349172	UID-5654	+
chr5	72112014	72118672	UID-5625	+
chr5	73836343	73843045	UID-5463	+
chr5	74499752	74506444	UID-5601	+
chr5	76503999	76510700	UID-5305	+
chr5	77623616	77630050	UID-5747	+
chr5	77695387	77702081	UID-5372	+
chr5	77968188	77974886	UID-5253	+
chr5	78128519	78135176	UID-5620	+
chr5	78154062	78160745	UID-5257	+
chr5	78199201	78205857	UID-5621	+
chr5	78412503	78419200	UID-5258	+
chr5	78727487	78734185	UID-5622	+
chr5	79110927	79117635	UID-5229	+
chr5	79241625	79248301	UID-5410	+
chr5	79249454	79256111	UID-5610	+
chr5	79314423	79321120	UID-5611	+
chr5	79410057	79416716	UID-5411	+
chr5	79992982	79999695	UID-5669	+
chr5	81853564	81859852	UID-5530	+
chr5	82179878	82186609	UID-5370	+
chr5	82271878	82278618	UID-5182	+
chr5	82613384	82620083	UID-5711	+
chr5	82653767	82660457	UID-5713	+
chr5	82973335	82980012	UID-5599	+
chr5	83181887	83188615	UID-5104	+
chr5	83267892	83274576	UID-5722	+
chr5	83501445	83508112	UID-5148	+
chr5	83756921	83763793	UID-5188	+
chr5	83998990	84005101	UID-5145	+
chr5	84753898	84760598	UID-5390	+
chr5	84939375	84946075	UID-5234	+
chr5	84973385	84980069	UID-5106	+
chr5	84984325	84991001	UID-5412	+
chr5	85507133	85513538	UID-5083	+
chr5	85540695	85547347	UID-5612	+
chr5	85860359	85868666	UID-5414	+
chr5	86005509	86012208	UID-5375	+
chr5	86450193	86456895	UID-5376	+
chr5	86548006	86554749	UID-5377	+
chr5	86594414	86601113	UID-5378	+
chr5	86613956	86620631	UID-5581	+
chr5	86685519	86692219	UID-5379	+
chr5	87068962	87075598	UID-5203	+
chr5	87383856	87390554	UID-5250	+
chr5	87523180	87528753	UID-5154	+
chr5	88045027	88051721	UID-5521	+
chr5	88259163	88265856	UID-5328	+
chr5	88409579	88416236	UID-5667	+
chr5	89111832	89118526	UID-5395	+
chr5	89309738	89316440	UID-5723	+
chr5	89322788	89335080	UID-5396	+
chr5	89968241	89974544	UID-5725	+
chr5	90095228	90101927	UID-5306	+
chr5	90169373	90176073	UID-5656	+
chr5	90822260	90828958	UID-5657	+
chr5	90909802	90916499	UID-5672	+
chr5	90991878	90998580	UID-5329	+
chr5	91831975	91838669	UID-5330	+
chr5	93309599	93316289	UID-5282	+
chr5	93525406	93533846	UID-5737	+
chr5	93567671	93574106	UID-5639	+
chr5	93643688	93650386	UID-5283	+
chr5	93834316	93840749	UID-5164	+
chr5	93952254	93958969	UID-5157	+
chr5	94200212	94206652	UID-5087	+
chr5	94329780	94336510	UID-5158	+
chr5	94461075	94467805	UID-5159	+
chr5	94638429	94645158	UID-5160	+
chr5	94855832	94862266	UID-5161	+
chr5	94978675	94985404	UID-5175	+
chr5	95296002	95302725	UID-5176	+
chr5	95618079	95624794	UID-5177	+
chr5	95856686	95862682	UID-5687	+
chr5	95927220	95933882	UID-5706	+
chr5	96119606	96126306	UID-5707	+
chr5	97248800	97255424	UID-5478	+
chr5	97859619	97866696	UID-5480	+
chr5	98043072	98049774	UID-5655	+
chr5	100130030	100136730	UID-5265	+
chr5	101312436	101319134	UID-5302	+
chr5	102933441	102940184	UID-5716	+
chr5	103144233	103150912	UID-5392	+
chr5	103313156	103319795	UID-5591	+
chr5	104315276	104321963	UID-5441	+
chr5	104990100	104996807	UID-5420	+
chr5	105164825	105171578	UID-5421	+
chr5	107578766	107585587	UID-5281	+
chr5	107668504	107675301	UID-5204	+
chr5	109146651	109153307	UID-5708	+
chr5	109180734	109187479	UID-5575	+
chr5	109279352	109286051	UID-5367	+
chr5	109312914	109319601	UID-5128	+
chr5	109532952	109539650	UID-5578	+
chr5	109654594	109660990	UID-5190	+
chr5	127007441	127013998	UID-5293	+
chr5	127089415	127096076	UID-5486	+
chr5	127733534	127740323	UID-5137	+
chr5	128323279	128329936	UID-5433	+
chr5	132729273	132735971	UID-5240	+
chr5	133353652	133360293	UID-5582	+
chr5	133405696	133412427	UID-5100	+
chr5	133468702	133475401	UID-5714	+
chr5	134028859	134035558	UID-5613	+
chr5	137837888	137844632	UID-5407	+
chr5	138404439	138410986	UID-5101	+
chr5	145353737	145360450	UID-5096	+
chr5	145443190	145449852	UID-5550	+
chr5	145767589	145774294	UID-5554	+
chr5	145924629	145931329	UID-5482	+
chr5	145929629	145932589	UID-5483	+
chr5	146031467	146038136	UID-5118	+
chr5	146037444	146044142	UID-5292	+
chr5	146058375	146065070	UID-5485	+
chr5	150087521	150094210	UID-5528	+
chr5	151353691	151360392	UID-5309	+
chr5	151516946	151523642	UID-5311	+
chr5	151577695	151584373	UID-5509	+
chr5	151592773	151599460	UID-5510	+
chr5	151608376	151615084	UID-5511	+
chr5	151673682	151680349	UID-5512	+
chr6	3094395	3101090	UID-2890	+
chr6	3224310	3231004	UID-2976	+
chr6	3280057	3286754	UID-2657	+
chr6	3614208	3620851	UID-2658	+
chr6	3830280	3836822	UID-2305	+
chr6	3877963	3884303	UID-2977	+
chr6	4092373	4099075	UID-2466	+
chr6	4235464	4242162	UID-2580	+
chr6	4255365	4262060	UID-2898	+
chr6	4473115	4479884	UID-2684	+
chr6	5064585	5071280	UID-2967	+
chr6	6490030	6496563	UID-2937	+
[truncated: 15,452 more rows]
