# Supplementary material for: Organ-, sex- and age-dependent patterns of endogenous L1 mRNA expression at a single locus resolution
Source: Nucleic Acids Res. 2021 May 22;49(10):5813–31. doi: 10.1093/nar/gkab369 (PMC8191783; doi:10.1093/nar/gkab369)
Supplement: gkab369_Supplemental_Files [file gkab369_supplemental_files.zip › Supplemental File 2.xlsx]

## Sheet: Sheet1
rn6 Full Length L1 Annotation
Chromosome	Start	End	Identifier	Strand
1	827852	833852	RAT_FL_L5	+
1	4078150	4084150	RAT_FL_L9	+
1	9021198	9027198	RAT_FL_L17	+
1	9091168	9097168	RAT_FL_L18	+
1	9130413	9136413	RAT_FL_L20	+
1	15278960	15284960	RAT_FL_L38	+
1	18701153	18707153	RAT_FL_L45	+
1	19002174	19008174	RAT_FL_L46	+
1	19954518	19960518	RAT_FL_L51	+
1	20114769	20120769	RAT_FL_L53	+
1	22680118	22686118	RAT_FL_L56	+
1	22683594	22686118	RAT_FL_L56	+
1	22687198	22693198	RAT_FL_L57	+
1	22995814	23001814	RAT_FL_L60	+
1	24765087	24771087	RAT_FL_L64	+
1	25699618	25705618	RAT_FL_L67	+
1	27532516	27538516	RAT_FL_L71	+
1	28267577	28273577	RAT_FL_L72	+
1	30833139	30839139	RAT_FL_L82	+
1	37578524	37584524	RAT_FL_L97	+
1	38688452	38694452	RAT_FL_L102	+
1	40104439	40110439	RAT_FL_L109	+
1	41255496	41261496	RAT_FL_L112	+
1	41427258	41433258	RAT_FL_L114	+
1	43068721	43074721	RAT_FL_L118	+
1	43448226	43454226	RAT_FL_L120	+
1	43763452	43769452	RAT_FL_L121	+
1	44537336	44543336	RAT_FL_L122	+
1	45345729	45351729	RAT_FL_L124	+
1	49565326	49571326	RAT_FL_L128	+
1	49914825	49920825	RAT_FL_L129	+
1	50718377	50724377	RAT_FL_L130	+
1	50754510	50760510	RAT_FL_L131	+
1	52612760	52618760	RAT_FL_L135	+
1	53967762	53973762	RAT_FL_L136	+
1	55314312	55320312	RAT_FL_L137	+
1	56612886	56618886	RAT_FL_L141	+
1	58430833	58436833	RAT_FL_L147	+
1	58843684	58849684	RAT_FL_L151	+
1	59253071	59259071	RAT_FL_L155	+
1	59448084	59454084	RAT_FL_L156	+
1	59917105	59923105	RAT_FL_L160	+
1	60378782	60384782	RAT_FL_L163	+
1	61563735	61569735	RAT_FL_L171	+
1	61610893	61616893	RAT_FL_L172	+
1	63384009	63390009	RAT_FL_L181	+
1	63479386	63485386	RAT_FL_L184	+
1	63499487	63505487	RAT_FL_L185	+
1	63545616	63548697	RAT_FL_L186	+
1	63549568	63555568	RAT_FL_L187	+
1	63560584	63566584	RAT_FL_L188	+
1	63591373	63597373	RAT_FL_L190	+
1	63671772	63677772	RAT_FL_L191	+
1	63724840	63730840	RAT_FL_L192	+
1	63855473	63861473	RAT_FL_L194	+
1	63860983	63861473	RAT_FL_L194	+
1	63862864	63868864	RAT_FL_L195	+
1	63892316	63898316	RAT_FL_L196	+
1	63897806	63898316	RAT_FL_L196	+
1	63899687	63905687	RAT_FL_L197	+
1	63933765	63934752	RAT_FL_L198	+
1	63935644	63941644	RAT_FL_L199	+
1	63941154	63941644	RAT_FL_L199	+
1	63943035	63949035	RAT_FL_L200	+
1	63972488	63978488	RAT_FL_L201	+
1	63976423	63978488	RAT_FL_L201	+
1	63980890	63986890	RAT_FL_L202	+
1	64862201	64868201	RAT_FL_L203	+
1	65104090	65110090	RAT_FL_L205	+
1	65144095	65150095	RAT_FL_L206	+
1	65178162	65184162	RAT_FL_L207	+
1	66285954	66291954	RAT_FL_L212	+
1	68995522	69001522	RAT_FL_L231	+
1	69350105	69356105	RAT_FL_L232	+
1	69387246	69387297	RAT_FL_L234	+
1	69390819	69396819	RAT_FL_L235	+
1	70867886	70873886	RAT_FL_L239	+
1	71864084	71870084	RAT_FL_L243	+
1	73330265	73336265	RAT_FL_L253	+
1	73916459	73922459	RAT_FL_L257	+
1	73966327	73972327	RAT_FL_L258	+
1	74136712	74142712	RAT_FL_L259	+
1	74186218	74192218	RAT_FL_L260	+
1	74429087	74435087	RAT_FL_L262	+
1	75093541	75099541	RAT_FL_L265	+
1	76232896	76238896	RAT_FL_L273	+
1	76450731	76456731	RAT_FL_L276	+
1	76561895	76567895	RAT_FL_L278	+
1	77280740	77286740	RAT_FL_L282	+
1	79169899	79175899	RAT_FL_L288	+
1	79240663	79246663	RAT_FL_L289	+
1	83283079	83289079	RAT_FL_L296	+
1	83450155	83456155	RAT_FL_L297	+
1	83538706	83544706	RAT_FL_L298	+
1	83557567	83563567	RAT_FL_L299	+
1	83564716	83564885	RAT_FL_L300	+
1	83922436	83928436	RAT_FL_L305	+
1	97533850	97539850	RAT_FL_L312	+
1	97823468	97829468	RAT_FL_L315	+
1	98979246	98985246	RAT_FL_L319	+
1	99230261	99236261	RAT_FL_L323	+
1	102542813	102548813	RAT_FL_L325	+
1	103785373	103791373	RAT_FL_L328	+
1	103863606	103869606	RAT_FL_L330	+
1	106649640	106655640	RAT_FL_L339	+
1	108899332	108905332	RAT_FL_L345	+
1	110104134	110110134	RAT_FL_L349	+
1	110806153	110812153	RAT_FL_L353	+
1	111215543	111221543	RAT_FL_L357	+
1	111493567	111496592	RAT_FL_L358	+
1	112849783	112855783	RAT_FL_L363	+
1	113550608	113556608	RAT_FL_L365	+
1	113574518	113580518	RAT_FL_L366	+
1	114134907	114140907	RAT_FL_L378	+
1	114239264	114245264	RAT_FL_L380	+
1	115338060	115344060	RAT_FL_L384	+
1	115547718	115553718	RAT_FL_L386	+
1	117057539	117063539	RAT_FL_L390	+
1	117175059	117181059	RAT_FL_L391	+
1	118209605	118215605	RAT_FL_L393	+
1	119283114	119289114	RAT_FL_L395	+
1	119814801	119820801	RAT_FL_L398	+
1	120138705	120144705	RAT_FL_L400	+
1	120345633	120351633	RAT_FL_L402	+
1	122122639	122128639	RAT_FL_L408	+
1	122768630	122774630	RAT_FL_L412	+
1	123335903	123341903	RAT_FL_L414	+
1	123491699	123497699	RAT_FL_L415	+
1	123510716	123516716	RAT_FL_L416	+
1	126469494	126475494	RAT_FL_L426	+
1	127914982	127920982	RAT_FL_L427	+
1	131307214	131313214	RAT_FL_L433	+
1	132864436	132870436	RAT_FL_L435	+
1	132956227	132962227	RAT_FL_L437	+
1	133627981	133633981	RAT_FL_L439	+
1	133798685	133804685	RAT_FL_L442	+
1	135433851	135439518	RAT_FL_L451	+
1	136600779	136606779	RAT_FL_L454	+
1	136620484	136626484	RAT_FL_L455	+
1	144413577	144419577	RAT_FL_L468	+
1	145192796	145198796	RAT_FL_L470	+
1	145457858	145463858	RAT_FL_L471	+
1	145687841	145693841	RAT_FL_L472	+
1	145939103	145945103	RAT_FL_L474	+
1	147227413	147233413	RAT_FL_L476	+
1	148308259	148314259	RAT_FL_L481	+
1	149461202	149467202	RAT_FL_L488	+
1	149480293	149486293	RAT_FL_L489	+
1	149927802	149933802	RAT_FL_L490	+
1	150713267	150719267	RAT_FL_L492	+
1	150985114	150991114	RAT_FL_L493	+
1	151494140	151500140	RAT_FL_L497	+
1	152273066	152279066	RAT_FL_L499	+
1	152591067	152597067	RAT_FL_L503	+
1	152804788	152810788	RAT_FL_L505	+
1	152926463	152932463	RAT_FL_L506	+
1	153293307	153299307	RAT_FL_L510	+
1	153633888	153639888	RAT_FL_L511	+
1	153656978	153662978	RAT_FL_L512	+
1	154322445	154328445	RAT_FL_L516	+
1	155565262	155571262	RAT_FL_L517	+
1	155710591	155716591	RAT_FL_L518	+
1	156111280	156117280	RAT_FL_L521	+
1	158059822	158065822	RAT_FL_L529	+
1	158951463	158957463	RAT_FL_L533	+
1	159158936	159164936	RAT_FL_L534	+
1	159396679	159402679	RAT_FL_L535	+
1	163191940	163197940	RAT_FL_L540	+
1	164791822	164797822	RAT_FL_L541	+
1	168102720	168108720	RAT_FL_L547	+
1	168150453	168156453	RAT_FL_L548	+
1	168252407	168258407	RAT_FL_L549	+
1	168431803	168437803	RAT_FL_L550	+
1	168505276	168511276	RAT_FL_L551	+
1	168664489	168670489	RAT_FL_L553	+
1	169057232	169063232	RAT_FL_L558	+
1	169133187	169139187	RAT_FL_L560	+
1	169255994	169261994	RAT_FL_L562	+
1	169258795	169261994	RAT_FL_L562	+
1	169262563	169262793	RAT_FL_L563	+
1	169262563	169268563	RAT_FL_L563	+
1	169364490	169370490	RAT_FL_L564	+
1	169377367	169383367	RAT_FL_L565	+
1	169752063	169758063	RAT_FL_L566	+
1	169866478	169872478	RAT_FL_L567	+
1	170075568	170081568	RAT_FL_L569	+
1	170989820	170995820	RAT_FL_L572	+
1	172537624	172543624	RAT_FL_L578	+
1	173301018	173306546	RAT_FL_L584	+
1	173492843	173498843	RAT_FL_L586	+
1	175288278	175294278	RAT_FL_L594	+
1	176429049	176435049	RAT_FL_L598	+
1	177449906	177455906	RAT_FL_L599	+
1	178243822	178249822	RAT_FL_L601	+
1	178267898	178273898	RAT_FL_L602	+
1	178543816	178549816	RAT_FL_L603	+
1	180227145	180233145	RAT_FL_L608	+
1	185163756	185169756	RAT_FL_L614	+
1	186561853	186567853	RAT_FL_L616	+
1	186853392	186859392	RAT_FL_L617	+
1	188183921	188189921	RAT_FL_L622	+
1	190114787	190120787	RAT_FL_L627	+
1	191390498	191396498	RAT_FL_L631	+
1	191458946	191464946	RAT_FL_L632	+
1	192733115	192739115	RAT_FL_L633	+
1	194274296	194280296	RAT_FL_L634	+
1	194503517	194509517	RAT_FL_L635	+
1	195981849	195987849	RAT_FL_L645	+
1	207553338	207559338	RAT_FL_L651	+
1	210837047	210843047	RAT_FL_L654	+
1	212898603	212904603	RAT_FL_L655	+
1	213113941	213119941	RAT_FL_L657	+
1	213226268	213232268	RAT_FL_L659	+
1	223490394	223496394	RAT_FL_L668	+
1	223624376	223630376	RAT_FL_L669	+
1	224312387	224318387	RAT_FL_L671	+
1	224481826	224487826	RAT_FL_L674	+
1	224492934	224498934	RAT_FL_L675	+
1	224536818	224542818	RAT_FL_L676	+
1	225349191	225355191	RAT_FL_L681	+
1	227100125	227106125	RAT_FL_L690	+
1	228240175	228246175	RAT_FL_L699	+
1	228278805	228282930	RAT_FL_L700	+
1	228282599	228288599	RAT_FL_L701	+
1	228615861	228621861	RAT_FL_L703	+
1	228798861	228804861	RAT_FL_L704	+
1	230175174	230181174	RAT_FL_L706	+
1	230395330	230401330	RAT_FL_L708	+
1	230934213	230940213	RAT_FL_L710	+
1	231136392	231142392	RAT_FL_L712	+
1	231176418	231182418	RAT_FL_L713	+
1	231541212	231547212	RAT_FL_L714	+
1	232904898	232910898	RAT_FL_L717	+
1	233353096	233359096	RAT_FL_L720	+
1	234933227	234939227	RAT_FL_L724	+
1	235695088	235701088	RAT_FL_L727	+
1	235782441	235788441	RAT_FL_L728	+
1	236433067	236439067	RAT_FL_L729	+
1	242335341	242341341	RAT_FL_L742	+
1	245139773	245145773	RAT_FL_L745	+
1	249474747	249480747	RAT_FL_L751	+
1	251954559	251960559	RAT_FL_L752	+
1	252077206	252083206	RAT_FL_L753	+
1	252240411	252246411	RAT_FL_L754	+
1	253848377	253854377	RAT_FL_L759	+
1	254381484	254387484	RAT_FL_L762	+
1	254395838	254401838	RAT_FL_L763	+
1	254422633	254422882	RAT_FL_L764	+
1	254424515	254430515	RAT_FL_L765	+
1	254628512	254634512	RAT_FL_L768	+
1	258052441	258058441	RAT_FL_L774	+
1	258365449	258371449	RAT_FL_L778	+
1	258414399	258420399	RAT_FL_L779	+
1	258845449	258851449	RAT_FL_L781	+
1	258902450	258908450	RAT_FL_L783	+
1	259228032	259234032	RAT_FL_L788	+
1	259232628	259234032	RAT_FL_L788	+
1	259236228	259242228	RAT_FL_L789	+
1	260646178	260652178	RAT_FL_L791	+
1	262335965	262341965	RAT_FL_L792	+
1	262534219	262540219	RAT_FL_L794	+
1	268881995	268887995	RAT_FL_L801	+
1	268915659	268921659	RAT_FL_L802	+
1	268923670	268929670	RAT_FL_L803	+
1	271685383	271691383	RAT_FL_L811	+
1	273335584	273341584	RAT_FL_L816	+
1	273481582	273487582	RAT_FL_L818	+
1	273502367	273508367	RAT_FL_L819	+
1	274734408	274740408	RAT_FL_L821	+
1	279236918	279242918	RAT_FL_L824	+
1	281554985	281560985	RAT_FL_L827	+
10	204631	210631	RAT_FL_L4862	+
10	1092874	1098874	RAT_FL_L4864	+
10	1607276	1613276	RAT_FL_L4867	+
10	2505201	2511201	RAT_FL_L4870	+
10	2987316	2993316	RAT_FL_L4872	+
10	5937035	5943035	RAT_FL_L4878	+
10	6576129	6582129	RAT_FL_L4879	+
10	12182587	12188587	RAT_FL_L4886	+
10	12578763	12584763	RAT_FL_L4890	+
10	12717114	12723114	RAT_FL_L4892	+
10	12783757	12789757	RAT_FL_L4894	+
10	12828543	12834543	RAT_FL_L4895	+
10	18416401	18422401	RAT_FL_L4897	+
10	24082647	24088647	RAT_FL_L4906	+
10	26057201	26063201	RAT_FL_L4910	+
10	27280550	27286550	RAT_FL_L4920	+
10	27578667	27584667	RAT_FL_L4921	+
10	27834687	27840687	RAT_FL_L4923	+
10	28816953	28822953	RAT_FL_L4924	+
10	36429090	36435090	RAT_FL_L4942	+
10	41064782	41066156	RAT_FL_L4945	+
10	41068706	41074706	RAT_FL_L4946	+
10	41556255	41562255	RAT_FL_L4948	+
10	41987831	41993831	RAT_FL_L4949	+
10	42043795	42049418	RAT_FL_L4950	+
10	44127581	44133581	RAT_FL_L4955	+
10	44510091	44516091	RAT_FL_L4956	+
10	45492505	45498505	RAT_FL_L4957	+
10	57708008	57714008	RAT_FL_L4968	+
10	60800343	60806343	RAT_FL_L4979	+
10	60949043	60955043	RAT_FL_L4980	+
10	70402789	70408789	RAT_FL_L4985	+
10	70457474	70463474	RAT_FL_L4986	+
10	70825367	70831367	RAT_FL_L4987	+
10	70838570	70844570	RAT_FL_L4988	+
10	70911849	70913240	RAT_FL_L4990	+
10	70913876	70919876	RAT_FL_L4991	+
10	70991504	70997504	RAT_FL_L4992	+
10	79528796	79534796	RAT_FL_L4998	+
10	79770284	79776284	RAT_FL_L5000	+
10	79871466	79877466	RAT_FL_L5002	+
10	80339504	80345504	RAT_FL_L5004	+
10	82711798	82717798	RAT_FL_L5007	+
10	98169061	98175061	RAT_FL_L5010	+
10	99256274	99262274	RAT_FL_L5013	+
10	111429525	111435525	RAT_FL_L5017	+
11	13111	14305	RAT_FL_L5026	+
11	17060	23060	RAT_FL_L5027	+
11	78223	84223	RAT_FL_L5028	+
11	603682	609682	RAT_FL_L5031	+
11	1339836	1345836	RAT_FL_L5034	+
11	1704693	1710693	RAT_FL_L5038	+
11	1764363	1770363	RAT_FL_L5039	+
11	2045333	2051333	RAT_FL_L5041	+
11	3827590	3833590	RAT_FL_L5049	+
11	4536906	4542906	RAT_FL_L5053	+
11	4834112	4840112	RAT_FL_L5054	+
11	6242606	6248606	RAT_FL_L5063	+
11	6831898	6837898	RAT_FL_L5070	+
11	6962235	6968235	RAT_FL_L5071	+
11	8467442	8473442	RAT_FL_L5076	+
11	8568034	8574034	RAT_FL_L5078	+
11	8874661	8879358	RAT_FL_L5080	+
11	8899983	8905983	RAT_FL_L5081	+
11	10578194	10584194	RAT_FL_L5086	+
11	11830479	11836479	RAT_FL_L5090	+
11	13131260	13137260	RAT_FL_L5091	+
11	13569401	13575401	RAT_FL_L5094	+
11	16193190	16199190	RAT_FL_L5101	+
11	16455117	16461117	RAT_FL_L5104	+
11	16660803	16666803	RAT_FL_L5107	+
11	17586217	17592217	RAT_FL_L5110	+
11	19040926	19046926	RAT_FL_L5117	+
11	19107773	19113773	RAT_FL_L5119	+
11	20446161	20452161	RAT_FL_L5124	+
11	20975238	20981238	RAT_FL_L5125	+
11	21280746	21286746	RAT_FL_L5127	+
11	21546010	21552010	RAT_FL_L5129	+
11	21702378	21707955	RAT_FL_L5131	+
11	23273687	23279510	RAT_FL_L5137	+
11	24770105	24776105	RAT_FL_L5141	+
11	26181481	26187481	RAT_FL_L5145	+
11	26616113	26622113	RAT_FL_L5148	+
11	27547690	27553690	RAT_FL_L5151	+
11	27901809	27907809	RAT_FL_L5152	+
11	28119043	28125043	RAT_FL_L5153	+
11	28249104	28255104	RAT_FL_L5154	+
11	28253021	28255104	RAT_FL_L5154	+
11	28256822	28262822	RAT_FL_L5155	+
11	29842121	29848121	RAT_FL_L5163	+
11	38171173	38177173	RAT_FL_L5167	+
11	39133835	39139835	RAT_FL_L5171	+
11	40201930	40206376	RAT_FL_L5177	+
11	40729106	40735106	RAT_FL_L5180	+
11	40858206	40864206	RAT_FL_L5181	+
11	41566928	41572928	RAT_FL_L5185	+
11	43288260	43294260	RAT_FL_L5188	+
11	43532982	43535976	RAT_FL_L5189	+
11	43536972	43542972	RAT_FL_L5190	+
11	45655817	45661817	RAT_FL_L5201	+
11	47427620	47433620	RAT_FL_L5205	+
11	47794122	47800122	RAT_FL_L5208	+
11	49645556	49651556	RAT_FL_L5219	+
11	50374999	50380999	RAT_FL_L5225	+
11	51230752	51236752	RAT_FL_L5228	+
11	52337353	52343353	RAT_FL_L5234	+
11	52390036	52396036	RAT_FL_L5235	+
11	54650775	54656775	RAT_FL_L5244	+
11	55503870	55509870	RAT_FL_L5249	+
11	55592239	55598239	RAT_FL_L5250	+
11	56647257	56653257	RAT_FL_L5257	+
11	57604606	57610606	RAT_FL_L5260	+
11	57643984	57649984	RAT_FL_L5261	+
11	58026467	58032467	RAT_FL_L5263	+
11	58106432	58112432	RAT_FL_L5265	+
11	58206600	58212600	RAT_FL_L5266	+
11	58341714	58347714	RAT_FL_L5268	+
11	61039436	61045436	RAT_FL_L5272	+
11	62400437	62406437	RAT_FL_L5275	+
11	66829001	66835001	RAT_FL_L5280	+
11	77297558	77303558	RAT_FL_L5291	+
11	78998442	79004442	RAT_FL_L5295	+
11	79301760	79307760	RAT_FL_L5298	+
11	80304928	80310928	RAT_FL_L5299	+
11	85374284	85380284	RAT_FL_L5310	+
11	85470042	85476042	RAT_FL_L5311	+
11	85549447	85555447	RAT_FL_L5312	+
11	85723403	85729403	RAT_FL_L5315	+
11	85770167	85776167	RAT_FL_L5316	+
11	85967911	85973911	RAT_FL_L5318	+
11	86017961	86023961	RAT_FL_L5319	+
11	88455489	88461489	RAT_FL_L5326	+
11	88614561	88620561	RAT_FL_L5329	+
11	89425886	89431886	RAT_FL_L5333	+
11	89959886	89965886	RAT_FL_L5337	+
12	3033064	3039064	RAT_FL_L5344	+
12	3038915	3039064	RAT_FL_L5344	+
12	3042533	3048533	RAT_FL_L5345	+
12	3055704	3061704	RAT_FL_L5346	+
12	3953599	3959599	RAT_FL_L5350	+
12	4881782	4887782	RAT_FL_L5352	+
12	18390948	18396948	RAT_FL_L5361	+
12	51799083	51805083	RAT_FL_L5388	+
13	921739	927739	RAT_FL_L5390	+
13	2343591	2349591	RAT_FL_L5395	+
13	3757948	3758370	RAT_FL_L5409	+
13	3757948	3758372	RAT_FL_L5409	+
13	4058453	4064453	RAT_FL_L5413	+
13	4355009	4359048	RAT_FL_L5415	+
13	4358564	4364564	RAT_FL_L5416	+
13	4762279	4768279	RAT_FL_L5419	+
13	6364586	6370586	RAT_FL_L5424	+
13	7043895	7049895	RAT_FL_L5428	+
13	7062185	7068185	RAT_FL_L5429	+
13	7147108	7151840	RAT_FL_L5430	+
13	7515773	7521773	RAT_FL_L5435	+
13	7652260	7658260	RAT_FL_L5437	+
13	7675298	7681298	RAT_FL_L5438	+
13	7695257	7701257	RAT_FL_L5439	+
13	8155585	8161585	RAT_FL_L5443	+
13	8431541	8437541	RAT_FL_L5449	+
13	8853886	8859886	RAT_FL_L5452	+
13	9044900	9050900	RAT_FL_L5454	+
13	9321707	9327707	RAT_FL_L5457	+
13	9493264	9499264	RAT_FL_L5458	+
13	9872176	9878176	RAT_FL_L5459	+
13	10053672	10059672	RAT_FL_L5460	+
13	10857584	10863584	RAT_FL_L5463	+
13	11811567	11817567	RAT_FL_L5470	+
13	11938212	11944212	RAT_FL_L5472	+
13	12018244	12024244	RAT_FL_L5473	+
13	15505700	15511700	RAT_FL_L5488	+
13	15664434	15670434	RAT_FL_L5489	+
13	15996301	16002301	RAT_FL_L5494	+
13	16084525	16090525	RAT_FL_L5495	+
13	16296998	16302998	RAT_FL_L5496	+
13	16465981	16470030	RAT_FL_L5497	+
13	16466010	16470030	RAT_FL_L5497	+
13	17283101	17288863	RAT_FL_L5499	+
13	18900036	18906036	RAT_FL_L5509	+
13	19216635	19222371	RAT_FL_L5510	+
13	19613817	19619817	RAT_FL_L5511	+
13	19898128	19904128	RAT_FL_L5512	+
13	20151365	20157365	RAT_FL_L5518	+
13	20323245	20329245	RAT_FL_L5519	+
13	20465107	20471107	RAT_FL_L5521	+
13	20898139	20904015	RAT_FL_L5523	+
13	20929627	20935627	RAT_FL_L5524	+
13	20945818	20951818	RAT_FL_L5525	+
13	22451730	22457730	RAT_FL_L5531	+
13	23547225	23553225	RAT_FL_L5533	+
13	24267641	24271540	RAT_FL_L5540	+
13	25404678	25410678	RAT_FL_L5549	+
13	25762170	25768170	RAT_FL_L5552	+
13	27346678	27352678	RAT_FL_L5553	+
13	27594822	27600822	RAT_FL_L5554	+
13	27625150	27631150	RAT_FL_L5555	+
13	27695244	27695456	RAT_FL_L5556	+
13	27975102	27981102	RAT_FL_L5562	+
13	29042486	29048486	RAT_FL_L5572	+
13	29267096	29273096	RAT_FL_L5573	+
13	29571083	29577083	RAT_FL_L5576	+
13	30421755	30427755	RAT_FL_L5580	+
13	30427164	30427755	RAT_FL_L5580	+
13	31239190	31245190	RAT_FL_L5584	+
13	31328282	31333922	RAT_FL_L5586	+
13	31463799	31469799	RAT_FL_L5589	+
13	31495247	31501247	RAT_FL_L5590	+
13	31517135	31523135	RAT_FL_L5591	+
13	31629487	31635487	RAT_FL_L5592	+
13	31640906	31646906	RAT_FL_L5593	+
13	31864657	31870657	RAT_FL_L5596	+
13	32071118	32077118	RAT_FL_L5598	+
13	32749662	32755662	RAT_FL_L5604	+
13	33027893	33033893	RAT_FL_L5609	+
13	33261246	33267246	RAT_FL_L5611	+
13	33955744	33961744	RAT_FL_L5613	+
13	35755946	35761946	RAT_FL_L5621	+
13	37376629	37382629	RAT_FL_L5624	+
13	37507556	37513556	RAT_FL_L5625	+
13	37706623	37712623	RAT_FL_L5627	+
13	37742892	37748892	RAT_FL_L5628	+
13	39954197	39960197	RAT_FL_L5635	+
13	40348082	40354082	RAT_FL_L5636	+
13	40470503	40476503	RAT_FL_L5637	+
13	42425792	42431792	RAT_FL_L5643	+
13	46394206	46397830	RAT_FL_L5649	+
13	46398403	46404403	RAT_FL_L5650	+
13	55247588	55253588	RAT_FL_L5661	+
13	57037427	57043427	RAT_FL_L5668	+
13	57050371	57056371	RAT_FL_L5669	+
13	57111986	57117986	RAT_FL_L5670	+
13	58396630	58402630	RAT_FL_L5677	+
13	59007403	59013403	RAT_FL_L5681	+
13	59541089	59547089	RAT_FL_L5686	+
13	60207770	60213770	RAT_FL_L5691	+
13	60241164	60247164	RAT_FL_L5692	+
13	60245444	60247164	RAT_FL_L5692	+
13	60381036	60387036	RAT_FL_L5693	+
13	60950622	60956622	RAT_FL_L5696	+
13	61945140	61951140	RAT_FL_L5699	+
13	61970245	61976245	RAT_FL_L5700	+
13	62652489	62658489	RAT_FL_L5702	+
13	63070769	63076769	RAT_FL_L5704	+
13	63469344	63475344	RAT_FL_L5706	+
13	63747153	63753153	RAT_FL_L5707	+
13	64351641	64357641	RAT_FL_L5713	+
13	64708263	64714263	RAT_FL_L5716	+
13	64922593	64928593	RAT_FL_L5718	+
13	66246742	66252742	RAT_FL_L5721	+
13	70788721	70794721	RAT_FL_L5734	+
13	71753496	71759496	RAT_FL_L5736	+
13	72015740	72021740	RAT_FL_L5739	+
13	76637879	76643879	RAT_FL_L5748	+
13	76672568	76678568	RAT_FL_L5749	+
13	76791797	76797797	RAT_FL_L5750	+
13	78507859	78513859	RAT_FL_L5754	+
13	80794271	80800271	RAT_FL_L5760	+
13	87285182	87291182	RAT_FL_L5767	+
13	87364797	87370797	RAT_FL_L5768	+
13	92313158	92319158	RAT_FL_L5776	+
13	92381338	92387338	RAT_FL_L5777	+
13	92422077	92427587	RAT_FL_L5778	+
13	93573137	93579137	RAT_FL_L5781	+
13	93903210	93909210	RAT_FL_L5782	+
13	105093708	105099708	RAT_FL_L5797	+
13	105480460	105486460	RAT_FL_L5799	+
13	111336275	111342275	RAT_FL_L5802	+
13	112625401	112631401	RAT_FL_L5804	+
13	112852847	112858847	RAT_FL_L5805	+
13	113880329	113886329	RAT_FL_L5809	+
14	956798	962798	RAT_FL_L5817	+
14	1287352	1293352	RAT_FL_L5819	+
14	1691312	1697312	RAT_FL_L5822	+
14	2533941	2539941	RAT_FL_L5824	+
14	7496208	7502208	RAT_FL_L5827	+
14	8274196	8280196	RAT_FL_L5828	+
14	10653619	10659068	RAT_FL_L5830	+
14	12781477	12787477	RAT_FL_L5832	+
14	16195426	16201426	RAT_FL_L5843	+
14	16245455	16251455	RAT_FL_L5844	+
14	20388351	20394351	RAT_FL_L5852	+
14	20733165	20739165	RAT_FL_L5853	+
14	22631342	22637342	RAT_FL_L5862	+
14	22674853	22680853	RAT_FL_L5863	+
14	22687660	22693660	RAT_FL_L5864	+
14	22761133	22767133	RAT_FL_L5865	+
14	22788819	22794819	RAT_FL_L5866	+
14	23139353	23145353	RAT_FL_L5867	+
14	23773602	23779602	RAT_FL_L5871	+
14	25051716	25057716	RAT_FL_L5875	+
14	28157157	28163157	RAT_FL_L5886	+
14	31364102	31370102	RAT_FL_L5895	+
14	31466708	31472708	RAT_FL_L5896	+
14	31686627	31692627	RAT_FL_L5897	+
14	31804842	31810842	RAT_FL_L5898	+
14	33199548	33205548	RAT_FL_L5904	+
14	36506272	36512272	RAT_FL_L5907	+
14	39484514	39490514	RAT_FL_L5909	+
14	41682222	41688222	RAT_FL_L5915	+
14	46496908	46502908	RAT_FL_L5920	+
14	46894399	46900399	RAT_FL_L5922	+
14	46941070	46947070	RAT_FL_L5924	+
14	47570153	47576153	RAT_FL_L5929	+
14	48615907	48621907	RAT_FL_L5933	+
14	48848428	48854428	RAT_FL_L5935	+
14	49556512	49562512	RAT_FL_L5939	+
14	49694587	49700587	RAT_FL_L5941	+
14	50321756	50327756	RAT_FL_L5944	+
14	52291350	52297127	RAT_FL_L5966	+
14	54070183	54074997	RAT_FL_L5975	+
14	54130756	54136756	RAT_FL_L5977	+
14	55217660	55223660	RAT_FL_L5980	+
14	55481788	55487788	RAT_FL_L5981	+
14	57555297	57561297	RAT_FL_L5988	+
14	57593905	57599905	RAT_FL_L5989	+
14	57639356	57645356	RAT_FL_L5990	+
14	58133241	58139241	RAT_FL_L5994	+
14	58178871	58184871	RAT_FL_L5995	+
14	61684803	61690803	RAT_FL_L6002	+
14	61700344	61706335	RAT_FL_L6003	+
14	62241086	62247086	RAT_FL_L6005	+
14	62582340	62588340	RAT_FL_L6011	+
14	62887441	62893441	RAT_FL_L6013	+
14	66733180	66739180	RAT_FL_L6023	+
14	69118851	69124851	RAT_FL_L6034	+
14	69756657	69762657	RAT_FL_L6039	+
14	71943401	71949401	RAT_FL_L6045	+
14	72880939	72886939	RAT_FL_L6048	+
14	73238800	73244800	RAT_FL_L6050	+
14	73591374	73597374	RAT_FL_L6053	+
14	75716340	75722340	RAT_FL_L6065	+
14	76066130	76072130	RAT_FL_L6066	+
14	76303156	76309156	RAT_FL_L6067	+
14	76322929	76328929	RAT_FL_L6068	+
14	78581764	78587764	RAT_FL_L6072	+
14	89243475	89249475	RAT_FL_L6081	+
14	90204294	90210294	RAT_FL_L6083	+
14	91113135	91119135	RAT_FL_L6086	+
14	91545302	91550981	RAT_FL_L6089	+
14	91675785	91681785	RAT_FL_L6090	+
14	93917832	93923832	RAT_FL_L6093	+
14	93959893	93965688	RAT_FL_L6094	+
14	101073279	101079279	RAT_FL_L6109	+
14	105325293	105331293	RAT_FL_L6110	+
14	110631523	110637523	RAT_FL_L6116	+
14	110853456	110859456	RAT_FL_L6118	+
14	111774757	111780757	RAT_FL_L6121	+
14	111832781	111838781	RAT_FL_L6122	+
14	112184016	112190016	RAT_FL_L6124	+
15	292673	298673	RAT_FL_L6136	+
15	5444122	5450122	RAT_FL_L6146	+
15	6090592	6096592	RAT_FL_L6147	+
15	8533584	8539584	RAT_FL_L6155	+
15	8688787	8694787	RAT_FL_L6156	+
15	10606633	10612633	RAT_FL_L6160	+
15	12303413	12303485	RAT_FL_L6168	+
15	12307197	12313197	RAT_FL_L6169	+
15	14960313	14966313	RAT_FL_L6172	+
15	17672430	17678430	RAT_FL_L6176	+
15	18298002	18304002	RAT_FL_L6178	+
15	20675864	20681864	RAT_FL_L6182	+
15	21986704	21992704	RAT_FL_L6184	+
15	27374006	27380006	RAT_FL_L6194	+
15	27388166	27394166	RAT_FL_L6195	+
15	27507600	27513600	RAT_FL_L6197	+
15	27512790	27513600	RAT_FL_L6197	+
15	27516342	27522342	RAT_FL_L6198	+
15	27598536	27604536	RAT_FL_L6199	+
15	27603720	27604536	RAT_FL_L6199	+
15	27607272	27613272	RAT_FL_L6200	+
15	27627146	27633146	RAT_FL_L6201	+
15	27669044	27675044	RAT_FL_L6202	+
15	28180113	28186113	RAT_FL_L6203	+
15	34075818	34081818	RAT_FL_L6218	+
15	34657115	34663115	RAT_FL_L6219	+
15	34703893	34709893	RAT_FL_L6220	+
15	35406539	35412117	RAT_FL_L6223	+
15	35736118	35742118	RAT_FL_L6224	+
15	39221654	39227654	RAT_FL_L6236	+
15	42342597	42348597	RAT_FL_L6242	+
15	43070155	43076155	RAT_FL_L6243	+
15	49808586	49814586	RAT_FL_L6250	+
15	49849232	49855232	RAT_FL_L6251	+
15	50108015	50114015	RAT_FL_L6253	+
15	50271091	50271899	RAT_FL_L6254	+
15	50796707	50798955	RAT_FL_L6258	+
15	50930060	50936060	RAT_FL_L6260	+
15	51000202	51006202	RAT_FL_L6261	+
15	53060910	53066910	RAT_FL_L6263	+
15	53192889	53198889	RAT_FL_L6265	+
15	54282083	54288083	RAT_FL_L6272	+
15	55935912	55941912	RAT_FL_L6279	+
15	60277784	60283784	RAT_FL_L6288	+
15	63526848	63532753	RAT_FL_L6296	+
15	63588906	63594906	RAT_FL_L6297	+
15	63635960	63641960	RAT_FL_L6299	+
15	64213610	64219610	RAT_FL_L6303	+
15	64614364	64620364	RAT_FL_L6305	+
15	65205371	65208631	RAT_FL_L6307	+
15	65208980	65214980	RAT_FL_L6308	+
15	65986328	65987743	RAT_FL_L6309	+
15	66817096	66823096	RAT_FL_L6316	+
15	67409297	67415297	RAT_FL_L6319	+
15	67415085	67415297	RAT_FL_L6319	+
15	67418703	67424703	RAT_FL_L6320	+
15	68044779	68050779	RAT_FL_L6322	+
15	69267785	69273785	RAT_FL_L6328	+
15	70609760	70615760	RAT_FL_L6333	+
15	74094411	74100411	RAT_FL_L6347	+
15	74962171	74968171	RAT_FL_L6351	+
15	75042746	75048746	RAT_FL_L6352	+
15	75054534	75060534	RAT_FL_L6353	+
15	75124560	75130560	RAT_FL_L6354	+
15	76159578	76165578	RAT_FL_L6363	+
15	77528004	77534004	RAT_FL_L6365	+
15	78226354	78232354	RAT_FL_L6368	+
15	78505209	78511209	RAT_FL_L6369	+
15	79853989	79859989	RAT_FL_L6373	+
15	80723827	80729827	RAT_FL_L6377	+
15	81231563	81237563	RAT_FL_L6382	+
15	81629148	81635148	RAT_FL_L6383	+
15	81988866	81994866	RAT_FL_L6384	+
15	88776499	88782499	RAT_FL_L6404	+
15	90308607	90314607	RAT_FL_L6407	+
15	91000854	91006854	RAT_FL_L6409	+
15	91394966	91400966	RAT_FL_L6413	+
15	92276748	92282748	RAT_FL_L6419	+
15	94670164	94676164	RAT_FL_L6429	+
15	95216406	95222406	RAT_FL_L6430	+
15	96316197	96322197	RAT_FL_L6436	+
15	96495720	96501720	RAT_FL_L6437	+
15	97230786	97236629	RAT_FL_L6442	+
15	97734947	97740947	RAT_FL_L6448	+
15	101946842	101952842	RAT_FL_L6457	+
15	104638817	104644817	RAT_FL_L6462	+
15	105162313	105168313	RAT_FL_L6463	+
15	107411873	107417873	RAT_FL_L6464	+
16	590757	596757	RAT_FL_L6478	+
16	6423954	6429954	RAT_FL_L6485	+
16	13183607	13189607	RAT_FL_L6491	+
16	13973695	13979695	RAT_FL_L6492	+
16	15170029	15176029	RAT_FL_L6496	+
16	18267037	18273037	RAT_FL_L6505	+
16	23351042	23357042	RAT_FL_L6510	+
16	23935462	23941462	RAT_FL_L6512	+
16	25232535	25238535	RAT_FL_L6519	+
16	26046484	26052484	RAT_FL_L6523	+
16	26465087	26471087	RAT_FL_L6529	+
16	28238074	28244074	RAT_FL_L6532	+
16	29231898	29237898	RAT_FL_L6537	+
16	29351914	29355489	RAT_FL_L6538	+
16	29351914	29355494	RAT_FL_L6538	+
16	30838267	30844267	RAT_FL_L6540	+
16	30921852	30927852	RAT_FL_L6541	+
16	32624661	32630661	RAT_FL_L6544	+
16	32837952	32843952	RAT_FL_L6546	+
16	33602290	33608290	RAT_FL_L6553	+
16	34247489	34253489	RAT_FL_L6555	+
16	35104256	35110256	RAT_FL_L6559	+
16	35628962	35634962	RAT_FL_L6560	+
16	35708992	35714992	RAT_FL_L6561	+
16	37482493	37488493	RAT_FL_L6569	+
16	37537566	37543566	RAT_FL_L6570	+
16	37783708	37789708	RAT_FL_L6571	+
16	41710955	41711366	RAT_FL_L6589	+
16	41789268	41795268	RAT_FL_L6591	+
16	43040889	43046889	RAT_FL_L6597	+
16	44528839	44534839	RAT_FL_L6599	+
16	49124626	49129246	RAT_FL_L6610	+
16	49290617	49296617	RAT_FL_L6611	+
16	49826353	49832353	RAT_FL_L6612	+
16	51876430	51882430	RAT_FL_L6619	+
16	52941802	52947802	RAT_FL_L6626	+
16	53072796	53078796	RAT_FL_L6628	+
16	53673947	53679947	RAT_FL_L6631	+
16	53808515	53814515	RAT_FL_L6632	+
16	54945074	54951074	RAT_FL_L6636	+
16	55654374	55660374	RAT_FL_L6638	+
16	56887164	56893164	RAT_FL_L6644	+
16	59438320	59444316	RAT_FL_L6649	+
16	60274566	60280566	RAT_FL_L6650	+
16	68795635	68801635	RAT_FL_L6675	+
16	75186141	75192141	RAT_FL_L6678	+
16	75253917	75259917	RAT_FL_L6679	+
16	75350516	75356516	RAT_FL_L6680	+
16	75603628	75609628	RAT_FL_L6681	+
16	77503456	77509456	RAT_FL_L6686	+
16	84132527	84138527	RAT_FL_L6691	+
16	84227885	84233885	RAT_FL_L6692	+
16	88816301	88822301	RAT_FL_L6704	+
17	527748	533748	RAT_FL_L6716	+
17	2336689	2341071	RAT_FL_L6719	+
17	3262743	3268743	RAT_FL_L6726	+
17	3952000	3958000	RAT_FL_L6731	+
17	3968955	3974955	RAT_FL_L6732	+
17	4579006	4584965	RAT_FL_L6735	+
17	11905039	11911039	RAT_FL_L6739	+
17	14911978	14917978	RAT_FL_L6740	+
17	15324233	15330233	RAT_FL_L6742	+
17	17361302	17367302	RAT_FL_L6744	+
17	21981656	21987656	RAT_FL_L6747	+
17	22028871	22034871	RAT_FL_L6748	+
17	25201003	25207003	RAT_FL_L6754	+
17	28374736	28380736	RAT_FL_L6760	+
17	30190773	30196773	RAT_FL_L6766	+
17	30499110	30505110	RAT_FL_L6767	+
17	32452514	32458514	RAT_FL_L6777	+
17	35770371	35776371	RAT_FL_L6782	+
17	37403905	37409905	RAT_FL_L6790	+
17	38409558	38415558	RAT_FL_L6795	+
17	38551534	38557534	RAT_FL_L6797	+
17	38682053	38688053	RAT_FL_L6800	+
17	38840824	38846824	RAT_FL_L6801	+
17	38943586	38949586	RAT_FL_L6802	+
17	41214260	41220260	RAT_FL_L6819	+
17	42172100	42178100	RAT_FL_L6821	+
17	44174772	44180772	RAT_FL_L6829	+
17	44611706	44617706	RAT_FL_L6830	+
17	45115967	45121967	RAT_FL_L6832	+
17	45901423	45907423	RAT_FL_L6838	+
17	48152004	48158004	RAT_FL_L6849	+
17	48180838	48186838	RAT_FL_L6850	+
17	48214829	48220829	RAT_FL_L6851	+
17	48307228	48313228	RAT_FL_L6852	+
17	48458891	48464891	RAT_FL_L6854	+
17	49358027	49363540	RAT_FL_L6856	+
17	49535685	49541685	RAT_FL_L6857	+
17	49556967	49562967	RAT_FL_L6858	+
17	53605439	53611439	RAT_FL_L6871	+
17	53615856	53621856	RAT_FL_L6872	+
17	53793800	53795896	RAT_FL_L6873	+
17	53797423	53803423	RAT_FL_L6874	+
17	53807349	53813349	RAT_FL_L6875	+
17	53817766	53823766	RAT_FL_L6876	+
17	55805267	55811267	RAT_FL_L6879	+
17	55997941	56003643	RAT_FL_L6880	+
17	57114045	57120045	RAT_FL_L6882	+
17	57116898	57120045	RAT_FL_L6882	+
17	57528181	57534181	RAT_FL_L6884	+
17	58798032	58804032	RAT_FL_L6888	+
17	60726294	60732294	RAT_FL_L6895	+
17	60737211	60743211	RAT_FL_L6896	+
17	62214329	62220329	RAT_FL_L6902	+
17	64840913	64846879	RAT_FL_L6910	+
17	67720676	67726676	RAT_FL_L6920	+
17	68213630	68219630	RAT_FL_L6923	+
17	68384026	68390026	RAT_FL_L6924	+
17	68982406	68988406	RAT_FL_L6925	+
17	69711957	69717957	RAT_FL_L6929	+
17	69891539	69897539	RAT_FL_L6931	+
17	69936181	69942181	RAT_FL_L6932	+
17	71173848	71179848	RAT_FL_L6936	+
17	73727118	73733118	RAT_FL_L6940	+
17	75457596	75463596	RAT_FL_L6942	+
17	77080213	77086213	RAT_FL_L6943	+
17	82757175	82763175	RAT_FL_L6951	+
17	84034608	84040608	RAT_FL_L6952	+
17	84324369	84330369	RAT_FL_L6953	+
17	84579056	84585056	RAT_FL_L6954	+
17	85651655	85657655	RAT_FL_L6955	+
17	86258982	86264982	RAT_FL_L6956	+
17	88280145	88286145	RAT_FL_L6959	+
17	88802400	88808400	RAT_FL_L6965	+
17	88999969	89005969	RAT_FL_L6966	+
17	89267506	89273506	RAT_FL_L6967	+
17	90476959	90482959	RAT_FL_L6975	+
18	1242967	1248967	RAT_FL_L6982	+
18	2632106	2638106	RAT_FL_L6984	+
18	2634907	2638106	RAT_FL_L6984	+
18	2637245	2638106	RAT_FL_L6984	+
18	2639124	2645124	RAT_FL_L6985	+
18	5383302	5389302	RAT_FL_L6991	+
18	7963654	7969654	RAT_FL_L7000	+
18	8061944	8067944	RAT_FL_L7002	+
18	8869131	8875131	RAT_FL_L7005	+
18	10940705	10946705	RAT_FL_L7012	+
18	11155789	11161789	RAT_FL_L7013	+
18	12898660	12904660	RAT_FL_L7018	+
18	15620614	15626614	RAT_FL_L7029	+
18	17522741	17528741	RAT_FL_L7034	+
18	19331240	19337240	RAT_FL_L7036	+
18	20276729	20282729	RAT_FL_L7041	+
18	20666053	20672053	RAT_FL_L7042	+
18	22094259	22100259	RAT_FL_L7048	+
18	24505423	24511423	RAT_FL_L7055	+
18	25557228	25563228	RAT_FL_L7056	+
18	26505322	26511322	RAT_FL_L7058	+
18	26687777	26693777	RAT_FL_L7059	+
18	30264061	30270061	RAT_FL_L7062	+
18	30349331	30355331	RAT_FL_L7063	+
18	30602230	30608230	RAT_FL_L7064	+
18	30630693	30636693	RAT_FL_L7065	+
18	30698798	30704798	RAT_FL_L7066	+
18	31849652	31855652	RAT_FL_L7068	+
18	33352444	33358444	RAT_FL_L7072	+
18	33819841	33825841	RAT_FL_L7076	+
18	34647021	34653021	RAT_FL_L7081	+
18	34694520	34700520	RAT_FL_L7082	+
18	35502681	35508681	RAT_FL_L7088	+
18	37942445	37948445	RAT_FL_L7095	+
18	38782436	38788436	RAT_FL_L7098	+
18	39949715	39955715	RAT_FL_L7103	+
18	40246487	40252487	RAT_FL_L7106	+
18	40998193	41003739	RAT_FL_L7108	+
18	44224335	44230335	RAT_FL_L7119	+
18	45305148	45311148	RAT_FL_L7130	+
18	47382670	47388670	RAT_FL_L7140	+
18	47409837	47415837	RAT_FL_L7141	+
18	50809535	50815535	RAT_FL_L7149	+
18	51111715	51117715	RAT_FL_L7151	+
18	51138516	51144516	RAT_FL_L7152	+
18	51179853	51185853	RAT_FL_L7153	+
18	51999979	52005979	RAT_FL_L7155	+
18	52652196	52658196	RAT_FL_L7156	+
18	53051359	53057359	RAT_FL_L7157	+
18	53643318	53649318	RAT_FL_L7158	+
18	53670241	53676241	RAT_FL_L7159	+
18	55225092	55231092	RAT_FL_L7163	+
18	55489200	55495200	RAT_FL_L7168	+
18	55522354	55528354	RAT_FL_L7169	+
18	55564663	55570663	RAT_FL_L7171	+
18	55634201	55634370	RAT_FL_L7172	+
18	55636171	55642171	RAT_FL_L7173	+
18	55675911	55681911	RAT_FL_L7174	+
18	55707605	55713605	RAT_FL_L7175	+
18	57953178	57959178	RAT_FL_L7177	+
18	59659923	59665923	RAT_FL_L7180	+
18	68941077	68947077	RAT_FL_L7193	+
18	69243215	69249215	RAT_FL_L7194	+
18	75947758	75953758	RAT_FL_L7198	+
18	76546567	76552567	RAT_FL_L7201	+
18	77457154	77463154	RAT_FL_L7202	+
18	81136574	81142574	RAT_FL_L7205	+
18	83936021	83942021	RAT_FL_L7207	+
18	84296616	84302616	RAT_FL_L7209	+
18	85177403	85183403	RAT_FL_L7212	+
18	85820925	85826925	RAT_FL_L7213	+
18	87214074	87219815	RAT_FL_L7220	+
19	2909932	2915932	RAT_FL_L7231	+
19	3760122	3766122	RAT_FL_L7234	+
19	5106125	5112125	RAT_FL_L7243	+
19	5639370	5645370	RAT_FL_L7245	+
19	6511620	6517620	RAT_FL_L7248	+
19	6572182	6578182	RAT_FL_L7249	+
19	7039993	7045993	RAT_FL_L7251	+
19	7187258	7193258	RAT_FL_L7252	+
19	7291349	7297349	RAT_FL_L7253	+
19	7857344	7863344	RAT_FL_L7256	+
19	8038891	8044891	RAT_FL_L7257	+
19	8257024	8263024	RAT_FL_L7259	+
19	9296271	9302271	RAT_FL_L7263	+
19	13958717	13964717	RAT_FL_L7269	+
19	16270646	16276646	RAT_FL_L7277	+
19	23486781	23492781	RAT_FL_L7283	+
19	26281401	26287401	RAT_FL_L7287	+
19	28436246	28442246	RAT_FL_L7298	+
19	28688238	28694238	RAT_FL_L7302	+
19	29757657	29763657	RAT_FL_L7304	+
19	36792236	36796813	RAT_FL_L7326	+
19	36797584	36802628	RAT_FL_L7327	+
19	45288884	45294884	RAT_FL_L7334	+
19	45663600	45669600	RAT_FL_L7336	+
19	46338317	46344317	RAT_FL_L7338	+
19	62000708	62006708	RAT_FL_L7345	+
2	386239	392239	RAT_FL_L830	+
2	1145257	1151257	RAT_FL_L832	+
2	1281067	1282327	RAT_FL_L833	+
2	1282949	1288949	RAT_FL_L834	+
2	1700698	1706698	RAT_FL_L835	+
2	1758420	1764420	RAT_FL_L836	+
2	1803485	1809485	RAT_FL_L837	+
2	1806416	1809485	RAT_FL_L837	+
2	1810198	1810393	RAT_FL_L838	+
2	1810198	1816198	RAT_FL_L838	+
2	1945917	1951917	RAT_FL_L840	+
2	2033159	2039159	RAT_FL_L841	+
2	2265928	2271928	RAT_FL_L843	+
2	2305154	2311154	RAT_FL_L844	+
2	2574459	2576607	RAT_FL_L846	+
2	2577959	2583959	RAT_FL_L847	+
2	3076022	3082022	RAT_FL_L849	+
2	3364470	3370470	RAT_FL_L851	+
2	3573047	3579047	RAT_FL_L852	+
2	3811073	3817073	RAT_FL_L854	+
2	4104659	4110659	RAT_FL_L855	+
2	4134648	4140648	RAT_FL_L856	+
2	4720673	4726673	RAT_FL_L858	+
2	4742054	4748054	RAT_FL_L859	+
2	4758630	4764630	RAT_FL_L860	+
2	4809633	4815633	RAT_FL_L863	+
2	5319584	5325584	RAT_FL_L866	+
2	5807565	5813565	RAT_FL_L870	+
2	6033105	6039105	RAT_FL_L871	+
2	6267826	6273826	RAT_FL_L874	+
2	6449965	6455965	RAT_FL_L875	+
2	6489084	6495084	RAT_FL_L876	+
2	6518372	6524372	RAT_FL_L877	+
2	6614880	6620880	RAT_FL_L878	+
2	6710691	6716691	RAT_FL_L879	+
2	7302822	7308822	RAT_FL_L885	+
2	7463607	7469607	RAT_FL_L887	+
2	7484413	7490413	RAT_FL_L888	+
2	7505421	7511421	RAT_FL_L889	+
2	7627142	7633142	RAT_FL_L890	+
2	7863793	7869793	RAT_FL_L893	+
2	8019291	8025266	RAT_FL_L894	+
2	8086204	8092204	RAT_FL_L895	+
2	8251767	8257767	RAT_FL_L897	+
2	8304567	8310567	RAT_FL_L898	+
2	8593395	8599395	RAT_FL_L900	+
2	8702344	8708344	RAT_FL_L903	+
2	10027815	10033815	RAT_FL_L909	+
2	10096918	10102918	RAT_FL_L910	+
2	10123175	10129175	RAT_FL_L911	+
2	10911692	10917692	RAT_FL_L913	+
2	11352398	11358398	RAT_FL_L917	+
2	11565428	11571428	RAT_FL_L918	+
2	11838629	11844629	RAT_FL_L920	+
2	12617183	12623183	RAT_FL_L922	+
2	13374547	13380547	RAT_FL_L924	+
2	14936899	14942899	RAT_FL_L935	+
2	15449495	15455495	RAT_FL_L936	+
2	15775501	15781501	RAT_FL_L940	+
2	16014281	16020281	RAT_FL_L942	+
2	16172631	16178631	RAT_FL_L944	+
2	16207755	16213684	RAT_FL_L945	+
2	16697870	16703870	RAT_FL_L951	+
2	16965404	16971404	RAT_FL_L953	+
2	16987276	16993276	RAT_FL_L954	+
2	18475488	18481488	RAT_FL_L960	+
2	19564996	19570996	RAT_FL_L965	+
2	22765903	22771903	RAT_FL_L971	+
2	26544574	26550574	RAT_FL_L975	+
2	27654311	27660311	RAT_FL_L979	+
2	36449843	36455843	RAT_FL_L999	+
2	37242194	37248194	RAT_FL_L1005	+
2	37329566	37335566	RAT_FL_L1007	+
2	37416207	37422207	RAT_FL_L1008	+
2	37446138	37452138	RAT_FL_L1009	+
2	37553092	37559092	RAT_FL_L1011	+
2	37833080	37839080	RAT_FL_L1013	+
2	38212674	38218674	RAT_FL_L1014	+
2	38662793	38668793	RAT_FL_L1016	+
2	38681151	38687151	RAT_FL_L1017	+
2	39475953	39481953	RAT_FL_L1019	+
2	39707350	39713350	RAT_FL_L1020	+
2	42596147	42602129	RAT_FL_L1024	+
2	42689947	42695947	RAT_FL_L1026	+
2	47415722	47421722	RAT_FL_L1034	+
2	47450478	47456478	RAT_FL_L1035	+
2	49384621	49390621	RAT_FL_L1040	+
2	50144001	50150001	RAT_FL_L1043	+
2	50332729	50338729	RAT_FL_L1045	+
2	55467253	55473253	RAT_FL_L1065	+
2	58351310	58357310	RAT_FL_L1069	+
2	58952966	58958966	RAT_FL_L1071	+
2	60421656	60427656	RAT_FL_L1078	+
2	62133307	62139307	RAT_FL_L1082	+
2	64405408	64411408	RAT_FL_L1087	+
2	65122134	65128134	RAT_FL_L1092	+
2	65804422	65810422	RAT_FL_L1095	+
2	66153151	66159151	RAT_FL_L1100	+
2	68105751	68111751	RAT_FL_L1107	+
2	69377555	69383555	RAT_FL_L1116	+
2	69572147	69578147	RAT_FL_L1118	+
2	69871958	69877958	RAT_FL_L1121	+
2	70404427	70410427	RAT_FL_L1126	+
2	72426328	72432328	RAT_FL_L1136	+
2	72810004	72815457	RAT_FL_L1137	+
2	73355221	73360716	RAT_FL_L1138	+
2	73980919	73986919	RAT_FL_L1141	+
2	74221824	74227824	RAT_FL_L1142	+
2	75639948	75645948	RAT_FL_L1147	+
2	75715325	75721325	RAT_FL_L1148	+
2	76205562	76211562	RAT_FL_L1153	+
2	77524638	77530638	RAT_FL_L1159	+
2	78306023	78312023	RAT_FL_L1161	+
2	78364410	78370410	RAT_FL_L1162	+
2	78450070	78456070	RAT_FL_L1164	+
2	78508828	78514828	RAT_FL_L1165	+
2	78749858	78755858	RAT_FL_L1168	+
2	79201910	79207910	RAT_FL_L1169	+
2	81963749	81969749	RAT_FL_L1182	+
2	82278841	82284841	RAT_FL_L1185	+
2	88047213	88053213	RAT_FL_L1204	+
2	89254105	89260105	RAT_FL_L1211	+
2	89869361	89875361	RAT_FL_L1213	+
2	90666999	90672999	RAT_FL_L1215	+
2	91510144	91516144	RAT_FL_L1223	+
2	91529206	91535206	RAT_FL_L1224	+
2	92107119	92113119	RAT_FL_L1227	+
2	92346647	92352647	RAT_FL_L1230	+
2	93392724	93398724	RAT_FL_L1235	+
2	93436323	93442323	RAT_FL_L1236	+
2	96234418	96240418	RAT_FL_L1243	+
2	96901610	96904384	RAT_FL_L1247	+
2	96905388	96911388	RAT_FL_L1248	+
2	97537503	97543503	RAT_FL_L1253	+
2	97938896	97944896	RAT_FL_L1255	+
2	99312708	99318708	RAT_FL_L1257	+
2	99756732	99762732	RAT_FL_L1261	+
2	99808762	99814762	RAT_FL_L1262	+
2	99838364	99844364	RAT_FL_L1263	+
2	100618322	100624322	RAT_FL_L1271	+
2	101416426	101422426	RAT_FL_L1276	+
2	101569313	101575313	RAT_FL_L1277	+
2	102554333	102560333	RAT_FL_L1287	+
2	103465996	103471996	RAT_FL_L1291	+
2	103605798	103611798	RAT_FL_L1294	+
2	103766139	103772139	RAT_FL_L1296	+
2	104644282	104650282	RAT_FL_L1300	+
2	104698211	104704211	RAT_FL_L1301	+
2	105020952	105026952	RAT_FL_L1303	+
2	105265684	105271684	RAT_FL_L1305	+
2	106309845	106315746	RAT_FL_L1310	+
2	106633375	106636462	RAT_FL_L1311	+
2	106636947	106642947	RAT_FL_L1312	+
2	106978479	106984361	RAT_FL_L1315	+
2	111098069	111104069	RAT_FL_L1334	+
2	112104372	112110223	RAT_FL_L1338	+
2	112324487	112330487	RAT_FL_L1340	+
2	112423356	112429356	RAT_FL_L1341	+
2	112641718	112647718	RAT_FL_L1343	+
2	116950482	116956482	RAT_FL_L1351	+
2	119809632	119815632	RAT_FL_L1359	+
2	120009484	120015484	RAT_FL_L1361	+
2	123136079	123142079	RAT_FL_L1377	+
2	124030819	124036819	RAT_FL_L1379	+
2	125221109	125227109	RAT_FL_L1385	+
2	126046879	126052879	RAT_FL_L1391	+
2	126333029	126339029	RAT_FL_L1392	+
2	126535221	126541221	RAT_FL_L1394	+
2	126681294	126687294	RAT_FL_L1395	+
2	126687083	126687294	RAT_FL_L1395	+
2	129123107	129129107	RAT_FL_L1404	+
2	129359047	129365047	RAT_FL_L1405	+
2	129937514	129943514	RAT_FL_L1411	+
2	130071697	130077697	RAT_FL_L1412	+
2	130155168	130161168	RAT_FL_L1413	+
2	130752368	130758368	RAT_FL_L1417	+
2	130890751	130896751	RAT_FL_L1419	+
2	131720882	131726882	RAT_FL_L1423	+
2	133819565	133825565	RAT_FL_L1435	+
2	137491632	137497632	RAT_FL_L1455	+
2	138353921	138359921	RAT_FL_L1461	+
2	143400767	143406767	RAT_FL_L1470	+
2	144375492	144381492	RAT_FL_L1473	+
2	145991946	145997946	RAT_FL_L1477	+
2	146152234	146158234	RAT_FL_L1478	+
2	146647720	146653720	RAT_FL_L1482	+
2	147434798	147440798	RAT_FL_L1491	+
2	148512064	148518064	RAT_FL_L1493	+
2	150092010	150098010	RAT_FL_L1496	+
2	150275833	150281833	RAT_FL_L1497	+
2	150715667	150721667	RAT_FL_L1501	+
2	151531936	151537936	RAT_FL_L1506	+
2	154387019	154393019	RAT_FL_L1524	+
2	154496654	154502654	RAT_FL_L1525	+
2	156056066	156062066	RAT_FL_L1533	+
2	157951645	157957645	RAT_FL_L1539	+
2	158538414	158544414	RAT_FL_L1541	+
2	159912200	159918200	RAT_FL_L1542	+
2	162746322	162752322	RAT_FL_L1547	+
2	167009616	167015616	RAT_FL_L1553	+
2	167626783	167632783	RAT_FL_L1555	+
2	168035708	168041708	RAT_FL_L1557	+
2	168156672	168162672	RAT_FL_L1560	+
2	168317287	168323287	RAT_FL_L1561	+
2	169775896	169781896	RAT_FL_L1566	+
2	169798984	169804984	RAT_FL_L1567	+
2	171229022	171235022	RAT_FL_L1572	+
2	171789935	171795935	RAT_FL_L1576	+
2	171813351	171819351	RAT_FL_L1577	+
2	172034390	172040390	RAT_FL_L1580	+
2	172331678	172337678	RAT_FL_L1583	+
2	172891042	172897042	RAT_FL_L1585	+
2	173097359	173103359	RAT_FL_L1586	+
2	174388106	174394106	RAT_FL_L1592	+
2	176040359	176046359	RAT_FL_L1604	+
2	176262286	176268286	RAT_FL_L1606	+
2	176706937	176712937	RAT_FL_L1610	+
2	177327749	177333749	RAT_FL_L1613	+
2	177643319	177649319	RAT_FL_L1616	+
2	178650382	178656382	RAT_FL_L1619	+
2	179713534	179719534	RAT_FL_L1625	+
2	181196008	181202008	RAT_FL_L1631	+
2	182098424	182104424	RAT_FL_L1633	+
2	182776305	182778420	RAT_FL_L1636	+
2	183588917	183594917	RAT_FL_L1637	+
2	184553083	184559083	RAT_FL_L1639	+
2	191130306	191136306	RAT_FL_L1648	+
2	191413713	191419713	RAT_FL_L1650	+
2	192716793	192722793	RAT_FL_L1653	+
2	194604794	194610794	RAT_FL_L1659	+
2	194976748	194982748	RAT_FL_L1662	+
2	195048854	195054854	RAT_FL_L1663	+
2	198869301	198875301	RAT_FL_L1664	+
2	201897617	201903617	RAT_FL_L1670	+
2	202948641	202954641	RAT_FL_L1673	+
2	205347353	205353353	RAT_FL_L1677	+
2	205351446	205353353	RAT_FL_L1677	+
2	205355046	205361046	RAT_FL_L1678	+
2	205370888	205376888	RAT_FL_L1679	+
2	206637076	206643076	RAT_FL_L1681	+
2	209197644	209203644	RAT_FL_L1686	+
2	211485038	211491038	RAT_FL_L1691	+
2	212605037	212611037	RAT_FL_L1694	+
2	213564060	213570060	RAT_FL_L1696	+
2	214713972	214719940	RAT_FL_L1700	+
2	215005885	215011885	RAT_FL_L1701	+
2	215187294	215193294	RAT_FL_L1703	+
2	215296376	215302376	RAT_FL_L1705	+
2	215352815	215358815	RAT_FL_L1706	+
2	215371510	215377510	RAT_FL_L1707	+
2	215437764	215443764	RAT_FL_L1708	+
2	216663758	216669758	RAT_FL_L1714	+
2	216733339	216739339	RAT_FL_L1716	+
2	217085781	217091781	RAT_FL_L1717	+
2	218063634	218069634	RAT_FL_L1720	+
2	218307787	218313787	RAT_FL_L1722	+
2	218350777	218356777	RAT_FL_L1724	+
2	219522052	219528052	RAT_FL_L1730	+
2	221629691	221635235	RAT_FL_L1735	+
2	222385255	222391255	RAT_FL_L1737	+
2	226017993	226023993	RAT_FL_L1745	+
2	226909293	226915293	RAT_FL_L1747	+
2	227272735	227278735	RAT_FL_L1748	+
2	228057904	228063904	RAT_FL_L1752	+
2	228207253	228213253	RAT_FL_L1753	+
2	228454548	228460548	RAT_FL_L1754	+
2	228602322	228608322	RAT_FL_L1755	+
2	233801510	233807510	RAT_FL_L1769	+
2	234043317	234049317	RAT_FL_L1770	+
2	236796254	236802254	RAT_FL_L1773	+
2	238201840	238207840	RAT_FL_L1774	+
2	238329529	238335529	RAT_FL_L1775	+
2	238396688	238402688	RAT_FL_L1776	+
2	239115955	239121955	RAT_FL_L1778	+
2	239913354	239919354	RAT_FL_L1782	+
2	240152913	240158913	RAT_FL_L1783	+
2	240214077	240220077	RAT_FL_L1784	+
2	240590839	240596839	RAT_FL_L1787	+
2	241885972	241887896	RAT_FL_L1788	+
2	242265656	242271656	RAT_FL_L1789	+
2	242425338	242431338	RAT_FL_L1791	+
2	244544740	244550740	RAT_FL_L1793	+
2	244848062	244854062	RAT_FL_L1796	+
2	246708841	246714841	RAT_FL_L1801	+
2	248578868	248584634	RAT_FL_L1806	+
2	254310056	254316056	RAT_FL_L1813	+
2	255653295	255659295	RAT_FL_L1816	+
2	262054633	262060633	RAT_FL_L1824	+
2	262472586	262478586	RAT_FL_L1826	+
2	262617548	262623548	RAT_FL_L1828	+
20	323775	329775	RAT_FL_L7349	+
20	1726799	1732799	RAT_FL_L7353	+
20	16441702	16447702	RAT_FL_L7360	+
20	17333008	17339008	RAT_FL_L7362	+
20	18158060	18164060	RAT_FL_L7363	+
20	24172562	24178562	RAT_FL_L7373	+
20	26451421	26457421	RAT_FL_L7377	+
20	27745968	27751968	RAT_FL_L7381	+
20	34596124	34602124	RAT_FL_L7391	+
20	34780492	34786492	RAT_FL_L7392	+
20	35608963	35614963	RAT_FL_L7393	+
20	35667459	35673459	RAT_FL_L7395	+
20	38761346	38767346	RAT_FL_L7406	+
20	38817555	38823555	RAT_FL_L7408	+
20	39672250	39678250	RAT_FL_L7411	+
20	39728061	39734061	RAT_FL_L7412	+
20	41536711	41542711	RAT_FL_L7417	+
20	42134039	42140039	RAT_FL_L7418	+
20	42624840	42630840	RAT_FL_L7423	+
20	42826898	42832898	RAT_FL_L7428	+
20	45085478	45091478	RAT_FL_L7431	+
20	45166806	45172806	RAT_FL_L7432	+
20	50609463	50615463	RAT_FL_L7434	+
20	53571011	53577011	RAT_FL_L7443	+
20	53739140	53745140	RAT_FL_L7446	+
20	54014057	54020057	RAT_FL_L7449	+
20	54562912	54568912	RAT_FL_L7452	+
3	1046928	1052675	RAT_FL_L1845	+
3	1073844	1079844	RAT_FL_L1846	+
3	5376817	5382817	RAT_FL_L1857	+
3	16420516	16426516	RAT_FL_L1863	+
3	16970819	16976819	RAT_FL_L1867	+
3	17160203	17166203	RAT_FL_L1868	+
3	17437491	17443491	RAT_FL_L1870	+
3	17990271	17996271	RAT_FL_L1872	+
3	20531894	20537894	RAT_FL_L1885	+
3	20722939	20728939	RAT_FL_L1887	+
3	21464748	21470748	RAT_FL_L1894	+
3	23433631	23439631	RAT_FL_L1895	+
3	23789053	23795053	RAT_FL_L1897	+
3	24382235	24388235	RAT_FL_L1899	+
3	24702950	24708950	RAT_FL_L1902	+
3	25589767	25595767	RAT_FL_L1907	+
3	26565490	26571490	RAT_FL_L1909	+
3	26620269	26626269	RAT_FL_L1910	+
3	26815689	26821689	RAT_FL_L1911	+
3	28026527	28032527	RAT_FL_L1919	+
3	29770978	29776978	RAT_FL_L1924	+
3	32377458	32383458	RAT_FL_L1929	+
3	34640117	34646117	RAT_FL_L1935	+
3	34894381	34900381	RAT_FL_L1937	+
3	36007934	36013934	RAT_FL_L1939	+
3	36125455	36131455	RAT_FL_L1941	+
3	37015834	37021834	RAT_FL_L1943	+
3	37771895	37777895	RAT_FL_L1945	+
3	38016470	38022470	RAT_FL_L1946	+
3	38969889	38975889	RAT_FL_L1948	+
3	39293850	39299850	RAT_FL_L1949	+
3	39566709	39572640	RAT_FL_L1951	+
3	40341705	40347705	RAT_FL_L1953	+
3	42647567	42653567	RAT_FL_L1959	+
3	44868878	44874878	RAT_FL_L1964	+
3	46979597	46985597	RAT_FL_L1968	+
3	48183737	48189737	RAT_FL_L1974	+
3	49052267	49058267	RAT_FL_L1975	+
3	50166049	50172049	RAT_FL_L1981	+
3	50542640	50548640	RAT_FL_L1984	+
3	51150644	51156644	RAT_FL_L1986	+
3	52956500	52962500	RAT_FL_L1989	+
3	53180424	53186424	RAT_FL_L1991	+
3	53279356	53285356	RAT_FL_L1992	+
3	54053289	54059289	RAT_FL_L1995	+
3	57692825	57698825	RAT_FL_L1998	+
3	60067205	60073205	RAT_FL_L1999	+
3	63113905	63119905	RAT_FL_L2005	+
3	63171354	63177354	RAT_FL_L2006	+
3	64614042	64620042	RAT_FL_L2007	+
3	65683700	65689700	RAT_FL_L2009	+
3	67228368	67234368	RAT_FL_L2012	+
3	67292252	67298252	RAT_FL_L2013	+
3	67383759	67389759	RAT_FL_L2014	+
3	68223238	68229238	RAT_FL_L2018	+
3	68962457	68968457	RAT_FL_L2022	+
3	70058455	70064455	RAT_FL_L2028	+
3	70313662	70319662	RAT_FL_L2031	+
3	70524966	70530966	RAT_FL_L2033	+
3	70708616	70714616	RAT_FL_L2036	+
3	71581867	71587867	RAT_FL_L2042	+
3	72665956	72671956	RAT_FL_L2044	+
3	73586559	73592559	RAT_FL_L2046	+
3	74022207	74028207	RAT_FL_L2047	+
3	74265597	74271597	RAT_FL_L2048	+
3	75079436	75085436	RAT_FL_L2050	+
3	75368400	75374400	RAT_FL_L2053	+
3	75393396	75399396	RAT_FL_L2054	+
3	75827286	75833286	RAT_FL_L2059	+
3	75837587	75843587	RAT_FL_L2060	+
3	75897045	75903045	RAT_FL_L2061	+
3	76121257	76127257	RAT_FL_L2063	+
3	76667420	76673420	RAT_FL_L2066	+
3	77080669	77083721	RAT_FL_L2067	+
3	77084278	77090278	RAT_FL_L2068	+
3	77439957	77445957	RAT_FL_L2069	+
3	77633781	77639781	RAT_FL_L2070	+
3	77861590	77867590	RAT_FL_L2074	+
3	78807822	78813822	RAT_FL_L2079	+
3	79173698	79179698	RAT_FL_L2085	+
3	83511608	83517608	RAT_FL_L2089	+
3	86898205	86904205	RAT_FL_L2100	+
3	86927177	86933177	RAT_FL_L2101	+
3	87198021	87204021	RAT_FL_L2103	+
3	87211310	87217310	RAT_FL_L2104	+
3	87262123	87264443	RAT_FL_L2105	+
3	87265897	87271897	RAT_FL_L2106	+
3	88589216	88595216	RAT_FL_L2112	+
3	88613967	88619967	RAT_FL_L2113	+
3	88921235	88927235	RAT_FL_L2114	+
3	89824546	89830546	RAT_FL_L2122	+
3	89960194	89966194	RAT_FL_L2123	+
3	92200707	92206707	RAT_FL_L2127	+
3	93155715	93161715	RAT_FL_L2129	+
3	95614513	95620513	RAT_FL_L2133	+
3	97363791	97369791	RAT_FL_L2137	+
3	98920565	98926565	RAT_FL_L2140	+
3	99311175	99317175	RAT_FL_L2141	+
3	99391107	99397107	RAT_FL_L2142	+
3	99875978	99881978	RAT_FL_L2146	+
3	101570889	101576889	RAT_FL_L2155	+
3	101595376	101601376	RAT_FL_L2156	+
3	102253597	102259597	RAT_FL_L2158	+
3	102389012	102395012	RAT_FL_L2159	+
3	102538662	102544662	RAT_FL_L2160	+
3	103274079	103280079	RAT_FL_L2164	+
3	104191959	104197959	RAT_FL_L2166	+
3	104677545	104683545	RAT_FL_L2167	+
3	104686965	104692965	RAT_FL_L2168	+
3	105441774	105447774	RAT_FL_L2170	+
3	108949728	108955728	RAT_FL_L2184	+
3	109356734	109362734	RAT_FL_L2186	+
3	115007758	115013758	RAT_FL_L2188	+
3	115074583	115080583	RAT_FL_L2189	+
3	118287654	118293654	RAT_FL_L2195	+
3	120703315	120709315	RAT_FL_L2199	+
3	124951353	124957353	RAT_FL_L2202	+
3	125787853	125793853	RAT_FL_L2203	+
3	128835645	128841645	RAT_FL_L2208	+
3	130245227	130251227	RAT_FL_L2209	+
3	132208322	132214322	RAT_FL_L2215	+
3	133944409	133950409	RAT_FL_L2221	+
3	137405327	137411327	RAT_FL_L2228	+
3	137804462	137810462	RAT_FL_L2229	+
3	140547038	140553038	RAT_FL_L2231	+
3	141182354	141188354	RAT_FL_L2232	+
3	142576977	142582977	RAT_FL_L2234	+
3	143050958	143056958	RAT_FL_L2235	+
3	143236093	143242093	RAT_FL_L2236	+
3	145360313	145366313	RAT_FL_L2246	+
3	146270408	146276408	RAT_FL_L2250	+
3	155979227	155985227	RAT_FL_L2254	+
3	156825660	156831660	RAT_FL_L2255	+
3	177653183	177659175	RAT_FL_L2265	+
4	1320520	1326520	RAT_FL_L2269	+
4	1648147	1654147	RAT_FL_L2271	+
4	1957054	1963054	RAT_FL_L2273	+
4	2178810	2184810	RAT_FL_L2276	+
4	3305978	3311978	RAT_FL_L2281	+
4	3571655	3577655	RAT_FL_L2287	+
4	3816370	3822370	RAT_FL_L2289	+
4	4208589	4214589	RAT_FL_L2291	+
4	6018958	6024958	RAT_FL_L2295	+
4	9124530	9130530	RAT_FL_L2298	+
4	14332174	14338174	RAT_FL_L2307	+
4	15076972	15082972	RAT_FL_L2309	+
4	17118682	17124682	RAT_FL_L2316	+
4	18000980	18006980	RAT_FL_L2318	+
4	18028609	18034609	RAT_FL_L2319	+
4	18598736	18604736	RAT_FL_L2323	+
4	18831974	18837974	RAT_FL_L2326	+
4	18844623	18850623	RAT_FL_L2327	+
4	19640879	19645709	RAT_FL_L2329	+
4	22255495	22261495	RAT_FL_L2340	+
4	24444141	24450141	RAT_FL_L2350	+
4	25885507	25891507	RAT_FL_L2357	+
4	26290416	26296416	RAT_FL_L2358	+
4	26588579	26594579	RAT_FL_L2360	+
4	27100028	27106028	RAT_FL_L2363	+
4	28387838	28388090	RAT_FL_L2364	+
4	28846909	28852909	RAT_FL_L2365	+
4	29278548	29284548	RAT_FL_L2366	+
4	30522411	30528411	RAT_FL_L2369	+
4	30735104	30741104	RAT_FL_L2371	+
4	30777701	30783701	RAT_FL_L2372	+
4	32176253	32182253	RAT_FL_L2374	+
4	35832124	35838124	RAT_FL_L2386	+
4	35835174	35838124	RAT_FL_L2386	+
4	35995942	36001942	RAT_FL_L2388	+
4	36199499	36205499	RAT_FL_L2392	+
4	36543620	36549620	RAT_FL_L2394	+
4	37630693	37636693	RAT_FL_L2399	+
4	38053030	38059030	RAT_FL_L2402	+
4	38809792	38815792	RAT_FL_L2406	+
4	39343325	39349325	RAT_FL_L2408	+
4	39604272	39610272	RAT_FL_L2412	+
4	40115072	40120971	RAT_FL_L2416	+
4	42623380	42629380	RAT_FL_L2424	+
4	42672931	42678931	RAT_FL_L2425	+
4	42908795	42914795	RAT_FL_L2426	+
4	43109946	43115946	RAT_FL_L2427	+
4	44374082	44380082	RAT_FL_L2430	+
4	44383441	44389441	RAT_FL_L2431	+
4	44493560	44499560	RAT_FL_L2432	+
4	45340929	45346929	RAT_FL_L2434	+
4	45391905	45397905	RAT_FL_L2435	+
4	45449551	45455551	RAT_FL_L2436	+
4	45483858	45489858	RAT_FL_L2437	+
4	46490775	46496775	RAT_FL_L2440	+
4	46495648	46496775	RAT_FL_L2440	+
4	47223383	47229383	RAT_FL_L2445	+
4	47287463	47293463	RAT_FL_L2446	+
4	48579818	48585818	RAT_FL_L2450	+
4	48909423	48915423	RAT_FL_L2451	+
4	50982359	50988359	RAT_FL_L2458	+
4	51349245	51355245	RAT_FL_L2460	+
4	51741570	51747570	RAT_FL_L2462	+
4	52208990	52214990	RAT_FL_L2467	+
4	52573160	52579160	RAT_FL_L2469	+
4	52984143	52990143	RAT_FL_L2472	+
4	53023171	53029171	RAT_FL_L2473	+
4	53403218	53409218	RAT_FL_L2475	+
4	53927352	53933352	RAT_FL_L2477	+
4	54485511	54491511	RAT_FL_L2480	+
4	54748704	54754704	RAT_FL_L2484	+
4	54847017	54853017	RAT_FL_L2486	+
4	55106790	55112790	RAT_FL_L2488	+
4	55305078	55311078	RAT_FL_L2490	+
4	55562406	55568406	RAT_FL_L2492	+
4	55641810	55647810	RAT_FL_L2493	+
4	62417288	62423288	RAT_FL_L2503	+
4	67593424	67598988	RAT_FL_L2515	+
4	68156298	68162298	RAT_FL_L2516	+
4	69232170	69238170	RAT_FL_L2518	+
4	70665862	70671862	RAT_FL_L2522	+
4	70702773	70708773	RAT_FL_L2523	+
4	70799108	70805108	RAT_FL_L2524	+
4	70850903	70856903	RAT_FL_L2525	+
4	71609846	71615846	RAT_FL_L2531	+
4	72154709	72160709	RAT_FL_L2535	+
4	72255436	72261436	RAT_FL_L2537	+
4	72534719	72540719	RAT_FL_L2541	+
4	72572281	72578281	RAT_FL_L2542	+
4	72673432	72679432	RAT_FL_L2543	+
4	73788116	73794116	RAT_FL_L2549	+
4	74309071	74315071	RAT_FL_L2551	+
4	76855290	76861290	RAT_FL_L2562	+
4	76948653	76954653	RAT_FL_L2563	+
4	78546151	78552151	RAT_FL_L2567	+
4	78649330	78655330	RAT_FL_L2568	+
4	84014706	84020706	RAT_FL_L2571	+
4	86248624	86254624	RAT_FL_L2575	+
4	86614760	86620760	RAT_FL_L2578	+
4	86710826	86716826	RAT_FL_L2579	+
4	86939818	86945818	RAT_FL_L2580	+
4	87159294	87165294	RAT_FL_L2582	+
4	87283085	87289085	RAT_FL_L2583	+
4	89247251	89253251	RAT_FL_L2596	+
4	89719098	89725098	RAT_FL_L2599	+
4	90547493	90553493	RAT_FL_L2602	+
4	90715352	90721352	RAT_FL_L2603	+
4	90929822	90935822	RAT_FL_L2604	+
4	91499640	91505640	RAT_FL_L2606	+
4	92326398	92332398	RAT_FL_L2607	+
4	93678089	93684089	RAT_FL_L2612	+
4	96844058	96850058	RAT_FL_L2624	+
4	96998132	97004132	RAT_FL_L2626	+
4	97288118	97294118	RAT_FL_L2627	+
4	97421009	97427009	RAT_FL_L2630	+
4	98216268	98222268	RAT_FL_L2634	+
4	101826734	101832734	RAT_FL_L2637	+
4	102501839	102507839	RAT_FL_L2640	+
4	104235900	104241900	RAT_FL_L2641	+
4	104665033	104671033	RAT_FL_L2644	+
4	106840111	106846111	RAT_FL_L2649	+
4	107411841	107417841	RAT_FL_L2655	+
4	107731007	107737007	RAT_FL_L2657	+
4	108880048	108886048	RAT_FL_L2663	+
4	109568850	109574850	RAT_FL_L2666	+
4	109665747	109671747	RAT_FL_L2667	+
4	110034995	110040995	RAT_FL_L2671	+
4	110671347	110677347	RAT_FL_L2673	+
4	112461602	112467602	RAT_FL_L2680	+
4	114125118	114131118	RAT_FL_L2685	+
4	114147367	114153367	RAT_FL_L2686	+
4	117479285	117485285	RAT_FL_L2693	+
4	119420347	119426347	RAT_FL_L2694	+
4	121685628	121691628	RAT_FL_L2696	+
4	121730848	121736848	RAT_FL_L2697	+
4	121734464	121736848	RAT_FL_L2697	+
4	121737963	121743963	RAT_FL_L2698	+
4	121863280	121869280	RAT_FL_L2699	+
4	122155350	122161350	RAT_FL_L2704	+
4	125209972	125215972	RAT_FL_L2708	+
4	127554240	127560240	RAT_FL_L2712	+
4	129352750	129358750	RAT_FL_L2716	+
4	129355956	129358750	RAT_FL_L2716	+
4	135383473	135389473	RAT_FL_L2723	+
4	135859209	135865209	RAT_FL_L2727	+
4	137308413	137314413	RAT_FL_L2732	+
4	137450991	137456991	RAT_FL_L2733	+
4	137623099	137629099	RAT_FL_L2735	+
4	137770422	137776422	RAT_FL_L2737	+
4	143873969	143879969	RAT_FL_L2755	+
4	147996554	148002554	RAT_FL_L2760	+
4	148130821	148136821	RAT_FL_L2761	+
4	148501912	148507912	RAT_FL_L2762	+
4	148553613	148559613	RAT_FL_L2763	+
4	152403570	152409570	RAT_FL_L2768	+
4	154943077	154949077	RAT_FL_L2771	+
4	155077115	155083115	RAT_FL_L2772	+
4	156133060	156139060	RAT_FL_L2775	+
4	156537445	156543445	RAT_FL_L2776	+
4	156654602	156660602	RAT_FL_L2780	+
4	162305103	162311103	RAT_FL_L2789	+
4	162485884	162491884	RAT_FL_L2790	+
4	164569879	164575879	RAT_FL_L2798	+
4	165409355	165415355	RAT_FL_L2804	+
4	165775832	165781832	RAT_FL_L2808	+
4	165953461	165959461	RAT_FL_L2811	+
4	166096829	166102829	RAT_FL_L2812	+
4	166927841	166933841	RAT_FL_L2815	+
4	167463528	167469528	RAT_FL_L2819	+
4	172373329	172379329	RAT_FL_L2828	+
4	173973356	173979356	RAT_FL_L2832	+
4	174986319	174992319	RAT_FL_L2835	+
4	176113237	176119237	RAT_FL_L2837	+
4	176130440	176136440	RAT_FL_L2838	+
4	176164729	176170729	RAT_FL_L2839	+
4	183646372	183652372	RAT_FL_L2848	+
5	945767	951767	RAT_FL_L2856	+
5	3168693	3174693	RAT_FL_L2866	+
5	5020448	5026448	RAT_FL_L2871	+
5	6395586	6401586	RAT_FL_L2873	+
5	6770814	6776814	RAT_FL_L2875	+
5	7781376	7787376	RAT_FL_L2881	+
5	8167566	8171685	RAT_FL_L2883	+
5	8491911	8497911	RAT_FL_L2885	+
5	8511100	8517100	RAT_FL_L2886	+
5	9591807	9597807	RAT_FL_L2888	+
5	10111057	10117057	RAT_FL_L2892	+
5	10442278	10448278	RAT_FL_L2893	+
5	10865166	10871166	RAT_FL_L2894	+
5	11302083	11308083	RAT_FL_L2897	+
5	11432369	11438369	RAT_FL_L2898	+
5	12027787	12033787	RAT_FL_L2905	+
5	12455589	12461589	RAT_FL_L2908	+
5	12736539	12742539	RAT_FL_L2909	+
5	14234433	14240433	RAT_FL_L2918	+
5	14401223	14407223	RAT_FL_L2920	+
5	15295883	15301883	RAT_FL_L2923	+
5	16284613	16290613	RAT_FL_L2926	+
5	16809595	16815595	RAT_FL_L2929	+
5	17460825	17466825	RAT_FL_L2933	+
5	17565650	17571650	RAT_FL_L2935	+
5	17597683	17603683	RAT_FL_L2936	+
5	17902212	17908212	RAT_FL_L2937	+
5	18628762	18634762	RAT_FL_L2940	+
5	18979046	18985046	RAT_FL_L2941	+
5	19156510	19162510	RAT_FL_L2943	+
5	19184752	19190752	RAT_FL_L2945	+
5	21106807	21112807	RAT_FL_L2949	+
5	22968034	22974034	RAT_FL_L2953	+
5	25070740	25076740	RAT_FL_L2959	+
5	27866727	27872727	RAT_FL_L2963	+
5	28528215	28534215	RAT_FL_L2968	+
5	29020536	29026536	RAT_FL_L2973	+
5	30499534	30505534	RAT_FL_L2981	+
5	30651516	30657516	RAT_FL_L2982	+
5	30814474	30820474	RAT_FL_L2983	+
5	31332965	31338965	RAT_FL_L2987	+
5	33976179	33982179	RAT_FL_L2999	+
5	34453200	34459200	RAT_FL_L3002	+
5	36505975	36511975	RAT_FL_L3012	+
5	37020878	37026878	RAT_FL_L3016	+
5	37027442	37027703	RAT_FL_L3017	+
5	37135396	37141396	RAT_FL_L3018	+
5	37188036	37194036	RAT_FL_L3020	+
5	37620820	37623850	RAT_FL_L3021	+
5	38486825	38492825	RAT_FL_L3023	+
5	40005570	40011570	RAT_FL_L3030	+
5	40672518	40678518	RAT_FL_L3033	+
5	40877292	40883292	RAT_FL_L3036	+
5	41101112	41107112	RAT_FL_L3038	+
5	41205222	41211222	RAT_FL_L3039	+
5	42769080	42775080	RAT_FL_L3044	+
5	43530003	43536003	RAT_FL_L3047	+
5	43792403	43798403	RAT_FL_L3048	+
5	44310416	44316416	RAT_FL_L3051	+
5	44538470	44544470	RAT_FL_L3053	+
5	45211496	45217496	RAT_FL_L3057	+
5	45443326	45449326	RAT_FL_L3058	+
5	47346427	47352427	RAT_FL_L3066	+
5	48758506	48764506	RAT_FL_L3068	+
5	48765253	48765308	RAT_FL_L3069	+
5	50158801	50164801	RAT_FL_L3074	+
5	52121069	52127069	RAT_FL_L3079	+
5	52234782	52240782	RAT_FL_L3081	+
5	52687411	52693411	RAT_FL_L3083	+
5	53356973	53362973	RAT_FL_L3085	+
5	53546618	53552618	RAT_FL_L3087	+
5	53715152	53721152	RAT_FL_L3090	+
5	54175900	54181900	RAT_FL_L3093	+
5	54461660	54467660	RAT_FL_L3096	+
5	54960277	54966277	RAT_FL_L3100	+
5	55259568	55265568	RAT_FL_L3103	+
5	55730157	55736157	RAT_FL_L3104	+
5	56109931	56115931	RAT_FL_L3109	+
5	56161585	56167585	RAT_FL_L3110	+
5	57093095	57099095	RAT_FL_L3113	+
5	62980217	62986217	RAT_FL_L3118	+
5	64689813	64695813	RAT_FL_L3122	+
5	66430318	66436318	RAT_FL_L3127	+
5	66902280	66908280	RAT_FL_L3130	+
5	66990735	66996735	RAT_FL_L3131	+
5	67670008	67676008	RAT_FL_L3133	+
5	68322605	68328605	RAT_FL_L3138	+
5	71367192	71373192	RAT_FL_L3147	+
5	71466498	71472498	RAT_FL_L3149	+
5	77281952	77287952	RAT_FL_L3160	+
5	77371116	77377116	RAT_FL_L3161	+
5	77788116	77794116	RAT_FL_L3163	+
5	79737778	79743778	RAT_FL_L3165	+
5	79929437	79935437	RAT_FL_L3166	+
5	81776119	81782119	RAT_FL_L3170	+
5	82362931	82368931	RAT_FL_L3174	+
5	84417207	84423207	RAT_FL_L3185	+
5	84455170	84461170	RAT_FL_L3186	+
5	85960337	85966337	RAT_FL_L3188	+
5	87783735	87789735	RAT_FL_L3198	+
5	88520481	88526481	RAT_FL_L3201	+
5	89847085	89853085	RAT_FL_L3208	+
5	90045859	90051859	RAT_FL_L3212	+
5	90215059	90221059	RAT_FL_L3213	+
5	90220565	90221059	RAT_FL_L3213	+
5	90224340	90230340	RAT_FL_L3214	+
5	90771454	90777454	RAT_FL_L3218	+
5	91752137	91758052	RAT_FL_L3225	+
5	92468851	92474851	RAT_FL_L3230	+
5	92528391	92533977	RAT_FL_L3232	+
5	94878700	94884700	RAT_FL_L3237	+
5	96303369	96309369	RAT_FL_L3242	+
5	97405660	97411660	RAT_FL_L3250	+
5	105837532	105843262	RAT_FL_L3278	+
5	105837532	105843282	RAT_FL_L3278	+
5	106972001	106978001	RAT_FL_L3281	+
5	107252293	107258293	RAT_FL_L3283	+
5	107296447	107302447	RAT_FL_L3284	+
5	108152235	108158235	RAT_FL_L3290	+
5	109878332	109884332	RAT_FL_L3293	+
5	109881332	109884332	RAT_FL_L3293	+
5	109884904	109885019	RAT_FL_L3294	+
5	109884904	109890904	RAT_FL_L3294	+
5	110873678	110879678	RAT_FL_L3297	+
5	110961365	110967365	RAT_FL_L3299	+
5	111592889	111598870	RAT_FL_L3302	+
5	111884814	111890814	RAT_FL_L3305	+
5	112059459	112065459	RAT_FL_L3307	+
5	113333015	113339015	RAT_FL_L3311	+
5	113638191	113644191	RAT_FL_L3314	+
5	115763212	115769212	RAT_FL_L3320	+
5	120727619	120733619	RAT_FL_L3330	+
5	120763500	120769500	RAT_FL_L3331	+
5	121855185	121861185	RAT_FL_L3334	+
5	122569950	122575950	RAT_FL_L3336	+
5	122599219	122605219	RAT_FL_L3337	+
5	123861109	123867109	RAT_FL_L3340	+
5	125847228	125853228	RAT_FL_L3343	+
5	129559342	129565342	RAT_FL_L3346	+
5	130895333	130901333	RAT_FL_L3349	+
5	131541433	131547433	RAT_FL_L3351	+
5	132089587	132095587	RAT_FL_L3354	+
5	132654584	132660584	RAT_FL_L3356	+
5	132692156	132698156	RAT_FL_L3357	+
5	132939206	132945004	RAT_FL_L3360	+
5	132981744	132987744	RAT_FL_L3362	+
5	133010242	133016242	RAT_FL_L3363	+
5	134022838	134028838	RAT_FL_L3365	+
5	134153089	134159089	RAT_FL_L3368	+
5	134159480	134159842	RAT_FL_L3369	+
5	137822063	137828063	RAT_FL_L3373	+
5	137828039	137828063	RAT_FL_L3373	+
5	137832421	137838421	RAT_FL_L3374	+
5	142915361	142921361	RAT_FL_L3383	+
5	143239462	143245462	RAT_FL_L3384	+
5	161385242	161391242	RAT_FL_L3385	+
5	163533930	163539930	RAT_FL_L3389	+
5	163683123	163689123	RAT_FL_L3390	+
6	361719	367719	RAT_FL_L3401	+
6	419682	425682	RAT_FL_L3402	+
6	2417893	2423893	RAT_FL_L3407	+
6	3411469	3417469	RAT_FL_L3409	+
6	3749877	3755877	RAT_FL_L3410	+
6	4001959	4007959	RAT_FL_L3412	+
6	4744466	4750466	RAT_FL_L3413	+
6	5772578	5778578	RAT_FL_L3418	+
6	6049693	6055693	RAT_FL_L3421	+
6	6180601	6182105	RAT_FL_L3422	+
6	15014744	15020744	RAT_FL_L3431	+
6	15501350	15507350	RAT_FL_L3433	+
6	16185247	16191247	RAT_FL_L3440	+
6	17505326	17506811	RAT_FL_L3442	+
6	18656837	18662837	RAT_FL_L3446	+
6	18792150	18798150	RAT_FL_L3448	+
6	19556211	19562211	RAT_FL_L3449	+
6	19612144	19618144	RAT_FL_L3450	+
6	19822870	19828870	RAT_FL_L3451	+
6	22484077	22490077	RAT_FL_L3457	+
6	25738955	25744955	RAT_FL_L3459	+
6	32373464	32379464	RAT_FL_L3474	+
6	32404419	32410419	RAT_FL_L3476	+
6	34822924	34828924	RAT_FL_L3484	+
6	34884600	34890600	RAT_FL_L3485	+
6	35548840	35554840	RAT_FL_L3487	+
6	35927801	35933801	RAT_FL_L3489	+
6	39339772	39345772	RAT_FL_L3497	+
6	39944699	39950699	RAT_FL_L3498	+
6	40649366	40655366	RAT_FL_L3501	+
6	41704081	41710081	RAT_FL_L3503	+
6	42511551	42517551	RAT_FL_L3504	+
6	48222034	48228034	RAT_FL_L3509	+
6	50358392	50364392	RAT_FL_L3512	+
6	50643711	50649121	RAT_FL_L3513	+
6	50899570	50905570	RAT_FL_L3514	+
6	52950799	52956799	RAT_FL_L3521	+
6	54904517	54910517	RAT_FL_L3527	+
6	54925239	54931239	RAT_FL_L3528	+
6	58191975	58197975	RAT_FL_L3540	+
6	58581908	58587908	RAT_FL_L3543	+
6	59301904	59307904	RAT_FL_L3549	+
6	59403455	59409455	RAT_FL_L3551	+
6	59416936	59422936	RAT_FL_L3552	+
6	59550911	59556911	RAT_FL_L3553	+
6	59894823	59900823	RAT_FL_L3558	+
6	62121142	62127142	RAT_FL_L3564	+
6	62584231	62590231	RAT_FL_L3566	+
6	66006819	66012819	RAT_FL_L3584	+
6	66342810	66348810	RAT_FL_L3587	+
6	68616251	68622251	RAT_FL_L3597	+
6	69801857	69807857	RAT_FL_L3602	+
6	69823366	69829366	RAT_FL_L3603	+
6	69852873	69858873	RAT_FL_L3604	+
6	71209862	71215862	RAT_FL_L3610	+
6	71825911	71831911	RAT_FL_L3612	+
6	72325906	72331906	RAT_FL_L3614	+
6	74871624	74877624	RAT_FL_L3620	+
6	77688051	77694051	RAT_FL_L3628	+
6	79118144	79124144	RAT_FL_L3637	+
6	79230876	79236876	RAT_FL_L3638	+
6	79540728	79546728	RAT_FL_L3640	+
6	79758053	79764053	RAT_FL_L3642	+
6	80033228	80039228	RAT_FL_L3645	+
6	80479005	80485005	RAT_FL_L3647	+
6	84029778	84035778	RAT_FL_L3659	+
6	85074279	85080279	RAT_FL_L3661	+
6	85104159	85110159	RAT_FL_L3662	+
6	85154208	85157203	RAT_FL_L3664	+
6	85176185	85182185	RAT_FL_L3665	+
6	85575860	85581860	RAT_FL_L3668	+
6	85691801	85697801	RAT_FL_L3669	+
6	85977662	85983662	RAT_FL_L3671	+
6	86233141	86238941	RAT_FL_L3673	+
6	87531902	87537902	RAT_FL_L3677	+
6	88567904	88573904	RAT_FL_L3684	+
6	94916305	94922305	RAT_FL_L3700	+
6	103355847	103361847	RAT_FL_L3711	+
6	104653888	104659888	RAT_FL_L3713	+
6	113101662	113107662	RAT_FL_L3717	+
6	114513031	114519031	RAT_FL_L3719	+
6	114531595	114537595	RAT_FL_L3720	+
6	115488880	115494880	RAT_FL_L3725	+
6	115759458	115765458	RAT_FL_L3726	+
6	116786832	116792832	RAT_FL_L3728	+
6	119054760	119060760	RAT_FL_L3734	+
6	120347221	120353221	RAT_FL_L3736	+
6	121265829	121271829	RAT_FL_L3739	+
6	122304700	122310700	RAT_FL_L3745	+
6	125371425	125377209	RAT_FL_L3750	+
6	125676665	125682665	RAT_FL_L3753	+
6	133146719	133152719	RAT_FL_L3759	+
6	133197246	133203246	RAT_FL_L3761	+
6	140921161	140927161	RAT_FL_L3767	+
6	142765079	142771079	RAT_FL_L3774	+
6	143046658	143052658	RAT_FL_L3777	+
6	143224332	143224792	RAT_FL_L3779	+
6	146157000	146163000	RAT_FL_L3789	+
6	147264544	147270544	RAT_FL_L3794	+
6	147417661	147423661	RAT_FL_L3795	+
6	147805805	147811805	RAT_FL_L3801	+
6	147816282	147822282	RAT_FL_L3802	+
7	3601401	3607401	RAT_FL_L3814	+
7	4333441	4339441	RAT_FL_L3820	+
7	4796487	4802487	RAT_FL_L3822	+
7	5356126	5356726	RAT_FL_L3826	+
7	5374055	5380055	RAT_FL_L3827	+
7	6018386	6024386	RAT_FL_L3834	+
7	6593933	6599933	RAT_FL_L3836	+
7	6676414	6682414	RAT_FL_L3837	+
7	6870399	6876399	RAT_FL_L3839	+
7	8044713	8050713	RAT_FL_L3849	+
7	8553805	8559805	RAT_FL_L3850	+
7	9113504	9119504	RAT_FL_L3854	+
7	9238843	9244843	RAT_FL_L3855	+
7	9307978	9313978	RAT_FL_L3856	+
7	9572122	9578122	RAT_FL_L3857	+
7	9584129	9590129	RAT_FL_L3858	+
7	9613194	9619194	RAT_FL_L3859	+
7	10604564	10610564	RAT_FL_L3863	+
7	10672290	10678290	RAT_FL_L3864	+
7	13468499	13474499	RAT_FL_L3868	+
7	13501896	13507896	RAT_FL_L3869	+
7	13619066	13625066	RAT_FL_L3871	+
7	14076040	14082040	RAT_FL_L3872	+
7	14096399	14102399	RAT_FL_L3873	+
7	15797533	15803533	RAT_FL_L3875	+
7	16531390	16537390	RAT_FL_L3877	+
7	16830894	16836873	RAT_FL_L3878	+
7	16832874	16836894	RAT_FL_L3878	+
7	16836426	16836873	RAT_FL_L3879	+
7	16836426	16842426	RAT_FL_L3879	+
7	17341874	17347874	RAT_FL_L3881	+
7	17688748	17694727	RAT_FL_L3883	+
7	17688748	17694739	RAT_FL_L3883	+
7	17690737	17694748	RAT_FL_L3883	+
7	17694289	17694727	RAT_FL_L3884	+
7	17694289	17694739	RAT_FL_L3884	+
7	17694289	17700289	RAT_FL_L3884	+
7	18252839	18258839	RAT_FL_L3889	+
7	18263815	18269815	RAT_FL_L3890	+
7	18785074	18791074	RAT_FL_L3895	+
7	18812832	18818832	RAT_FL_L3896	+
7	19037691	19043691	RAT_FL_L3897	+
7	19897898	19903898	RAT_FL_L3902	+
7	19966274	19972274	RAT_FL_L3903	+
7	22000743	22006743	RAT_FL_L3908	+
7	22974817	22980817	RAT_FL_L3913	+
7	23935234	23941234	RAT_FL_L3915	+
7	24983365	24989365	RAT_FL_L3916	+
7	30563665	30569665	RAT_FL_L3918	+
7	31314183	31320183	RAT_FL_L3920	+
7	38005778	38011778	RAT_FL_L3925	+
7	38068796	38074796	RAT_FL_L3926	+
7	40400482	40406482	RAT_FL_L3934	+
7	45673347	45679347	RAT_FL_L3946	+
7	45684905	45690905	RAT_FL_L3947	+
7	45943981	45949981	RAT_FL_L3950	+
7	47046936	47052936	RAT_FL_L3958	+
7	48313805	48319805	RAT_FL_L3964	+
7	50561146	50567146	RAT_FL_L3969	+
7	50919606	50925606	RAT_FL_L3971	+
7	50967232	50973232	RAT_FL_L3972	+
7	54840606	54846606	RAT_FL_L3976	+
7	55772372	55778372	RAT_FL_L3981	+
7	57843524	57849524	RAT_FL_L3987	+
7	57931379	57937379	RAT_FL_L3989	+
7	58967603	58973603	RAT_FL_L3994	+
7	61988608	61994608	RAT_FL_L3996	+
7	68349367	68355367	RAT_FL_L4007	+
7	72627254	72633254	RAT_FL_L4013	+
7	73850578	73856578	RAT_FL_L4015	+
7	74013164	74019164	RAT_FL_L4017	+
7	77890251	77896251	RAT_FL_L4021	+
7	78232528	78238528	RAT_FL_L4022	+
7	81056969	81062969	RAT_FL_L4024	+
7	81097992	81103992	RAT_FL_L4025	+
7	81140943	81146943	RAT_FL_L4026	+
7	83104854	83110854	RAT_FL_L4033	+
7	83404135	83410135	RAT_FL_L4034	+
7	83952187	83958187	RAT_FL_L4036	+
7	85328700	85334431	RAT_FL_L4040	+
7	85872473	85872725	RAT_FL_L4043	+
7	86125807	86131807	RAT_FL_L4045	+
7	87712119	87718119	RAT_FL_L4053	+
7	87950381	87956381	RAT_FL_L4054	+
7	88153643	88159643	RAT_FL_L4055	+
7	89356507	89362507	RAT_FL_L4060	+
7	89701476	89707476	RAT_FL_L4064	+
7	91347864	91353864	RAT_FL_L4072	+
7	93021881	93027881	RAT_FL_L4079	+
7	93876888	93882888	RAT_FL_L4082	+
7	93926301	93932301	RAT_FL_L4083	+
7	93993200	93999200	RAT_FL_L4084	+
7	95230929	95236929	RAT_FL_L4091	+
7	96631023	96637023	RAT_FL_L4100	+
7	98286159	98292159	RAT_FL_L4104	+
7	101322557	101328557	RAT_FL_L4111	+
7	102458432	102464432	RAT_FL_L4116	+
7	103268223	103274223	RAT_FL_L4118	+
7	104192119	104198119	RAT_FL_L4123	+
7	105809611	105815611	RAT_FL_L4133	+
7	108047269	108053269	RAT_FL_L4141	+
7	108574815	108580815	RAT_FL_L4144	+
7	109216364	109222364	RAT_FL_L4147	+
7	110301025	110307025	RAT_FL_L4151	+
7	110408701	110414701	RAT_FL_L4152	+
7	116114464	116120464	RAT_FL_L4171	+
7	116211351	116217351	RAT_FL_L4172	+
7	131468751	131474751	RAT_FL_L4175	+
7	132399700	132405700	RAT_FL_L4176	+
7	132572001	132578001	RAT_FL_L4177	+
7	132617174	132623174	RAT_FL_L4178	+
7	133219523	133225523	RAT_FL_L4179	+
7	137005862	137011862	RAT_FL_L4183	+
7	138313412	138319412	RAT_FL_L4184	+
7	140065638	140071638	RAT_FL_L4185	+
8	672436	678436	RAT_FL_L4193	+
8	1075616	1081616	RAT_FL_L4198	+
8	1364123	1370123	RAT_FL_L4203	+
8	1614713	1620713	RAT_FL_L4204	+
8	1927460	1933460	RAT_FL_L4206	+
8	2323285	2329285	RAT_FL_L4209	+
8	3067375	3073375	RAT_FL_L4215	+
8	5483838	5489838	RAT_FL_L4227	+
8	5640388	5646352	RAT_FL_L4228	+
8	9241032	9247032	RAT_FL_L4239	+
8	11034444	11040444	RAT_FL_L4242	+
8	11238721	11244721	RAT_FL_L4244	+
8	11610038	11616038	RAT_FL_L4246	+
8	11706665	11712665	RAT_FL_L4247	+
8	15321248	15327248	RAT_FL_L4254	+
8	15388881	15394881	RAT_FL_L4255	+
8	16240301	16246301	RAT_FL_L4257	+
8	16753150	16759150	RAT_FL_L4261	+
8	16943800	16949773	RAT_FL_L4263	+
8	17971930	17977930	RAT_FL_L4270	+
8	18401727	18407727	RAT_FL_L4275	+
8	18753747	18759747	RAT_FL_L4276	+
8	19088990	19094990	RAT_FL_L4278	+
8	19245377	19251377	RAT_FL_L4281	+
8	19406413	19412413	RAT_FL_L4283	+
8	19725258	19731258	RAT_FL_L4286	+
8	19839507	19845507	RAT_FL_L4289	+
8	20712257	20718257	RAT_FL_L4292	+
8	25211944	25217944	RAT_FL_L4302	+
8	26981950	26987950	RAT_FL_L4307	+
8	27153903	27159903	RAT_FL_L4308	+
8	30391380	30397380	RAT_FL_L4313	+
8	30677786	30683337	RAT_FL_L4315	+
8	32134341	32140341	RAT_FL_L4319	+
8	33938172	33944172	RAT_FL_L4321	+
8	35536812	35542812	RAT_FL_L4325	+
8	36574994	36580994	RAT_FL_L4326	+
8	38313757	38319757	RAT_FL_L4334	+
8	39158124	39164124	RAT_FL_L4339	+
8	43543099	43549099	RAT_FL_L4359	+
8	43681821	43687821	RAT_FL_L4360	+
8	43876865	43882865	RAT_FL_L4361	+
8	43893301	43899301	RAT_FL_L4362	+
8	43930296	43935993	RAT_FL_L4363	+
8	43949541	43955541	RAT_FL_L4364	+
8	44514334	44514583	RAT_FL_L4366	+
8	60622336	60628336	RAT_FL_L4384	+
8	73403178	73409178	RAT_FL_L4398	+
8	74274118	74280118	RAT_FL_L4399	+
8	83867725	83873725	RAT_FL_L4412	+
8	84013172	84018966	RAT_FL_L4413	+
8	85963944	85969944	RAT_FL_L4417	+
8	86860804	86866804	RAT_FL_L4419	+
8	86924707	86930707	RAT_FL_L4420	+
8	87165629	87171629	RAT_FL_L4422	+
8	87853961	87859961	RAT_FL_L4425	+
8	87944521	87950521	RAT_FL_L4426	+
8	89869125	89875125	RAT_FL_L4430	+
8	90368174	90374174	RAT_FL_L4431	+
8	92417138	92423138	RAT_FL_L4434	+
[truncated: 2,565 more rows]
