# Supplementary material for: Organ-, sex- and age-dependent patterns of endogenous L1 mRNA expression at a single locus resolution
Source: Nucleic Acids Res. 2021 May 22;49(10):5813–31. doi: 10.1093/nar/gkab369 (PMC8191783; doi:10.1093/nar/gkab369)
Supplement: gkab369_Supplemental_Files [file gkab369_supplemental_files.zip › Supplemental Table 1 Curated Loci and Reads.xlsx]

## Sheet: Age Key
Male Mice
Mouse #	Age (months)
1110	1.9
1071	1.9
1111	3.6
1305	7.6
1303	7.6
1209	7.6
899	12.8
900	12.8
901	12.8
829	22.3
831	22.3
830	22.3
Female Mice
Mouse #	Age (months)
1534	2.2
1535	2.2
1540	2.2
1337	8
1338	8
1324	8.6
1325	8.7
1004	16.5
1006	16.5

## Sheet: Males
Samples	Curated loci to be authentically expressed	Total loci	Percentage of expressed loci		Curated reads to be authentically expressed	Total reads	Percentage of expressed reads
Testes
829 Testis	306	3153	9.70504		3280	85042	3.85692
830 Testis	312	3180	9.81132		2916	78382	3.72024
831 Testis	313	3107	10.074		3243	77488	4.18516
899 Testis	192	953	20.1		4187	78577	8.3
900 Testis	149	540	27.6		2481	59247	5.6
901 Testis	189	1056	17.9		4500	93142	7.9
1071 Testis	282	2738	10.2995		2405	68366	3.51783
1110 Testis	294	3512	8.3713		2995	90067	3.3253
1111 Testis	279	2920	9.55479		3212	71339	4.50245
1209 Testis	402	3497	11.4956		4911	94392	5.20277
1303 Testis	396	3196	12.3905		4409	78363	5.62638
1305 Testis	360	2413	14.9192		2909	53207	5.46733
Brain
899 Brain	26	237	10.9		518	36613	1.4
900 Brain	31	286	10.8		690	40557	1.7
901 Brain	24	254	9.4		386	35114	1.1
1305 Brain	21	560	3.75		301	25100	1.1992
1303 Brain	26	628	4.14013		362	30257	1.19642
1209 Brain	27	906	2.98013		550	40162	1.36945
Lung
899 Lung	23	136	16.9118		390	85083	0.458376
900 Lung	24	145	16.5517		337	99577	0.338432
901 Lung	25	174	14.3678		656	99962	0.656249
1303 Lung	15	247	6.07287		118	87929	0.134199
1209 Lung	20	277	7.22022		402	109973	0.365544
Liver
829 Liver	4	311	1.28617		41	43194	0.0949206
831 Liver	5	264	1.89394		38	51039	0.0744529
830 Liver	5	351	1.4245		29	50416	0.0575214
899 Liver	3	75	4		30	38897	0.0771268
900 Liver	2	64	3.125		80	34868	0.229437
901 Liver	3	73	4.10959		50	30508	0.163891
1111 Liver	2	262	0.763359		10	38529	0.0259545
1110 Liver	1	143	0.699301		1	15733	0.00635607
1071 Liver	2	214	0.934579		14	50471	0.0277387
1305 Liver	6	182	3.2967		40	28290	0.141393
1303 Liver	6	279	2.15054		48	38562	0.124475
1209 Liver	6	251	2.39044		90	32051	0.280802

## Sheet: Females
Samples	Curated loci to be authentically expressed	Total loci	Percentage of expressed loci		Curated reads to be authentically expressed	Total reads	Percentage of expressed reads
Ovary
1004 Ovary	16	940	1.70213		355	34491	1.02925
1006 Ovary	25	954	2.62055		466	34048	1.36866
1324 Ovary	20	980	2.04082		318	51430	0.618316
1325 Ovary	11	559	1.9678		158	26263	0.601607
1337 Ovary	12	709	1.69252		229	26384	0.86795
1338 Ovary	15	842	1.78147		248	49865	0.497343
1534 Ovary	10	640	1.5625		342	23606	1.44878
1535 Ovary	5	457	1.09409		46	12325	0.373225
1540 Ovary	9	339	2.65487		132	21517	0.613468
Uterus
1004 Uterus	17	539	3.15399		160	41111	0.38919
1006 Uterus	13	663	1.96078		156	44850	0.347826
1324 Uterus	23	586	3.92491		411	84622	0.485689
1325 Uterus	7	170	4.11765		76	23734	0.320216
1338 Uterus	8	426	1.87793		170	72352	0.234962
1534 Uterus	7	334	2.09581		168	41659	0.403274
Brain
1004 Brain	34	1099	3.09372		716	27463	2.60714
1006 Brain	29	1146	2.53054		921	21507	4.28233
1324 Brain	31	983	3.15361		618	26366	2.34393
1325 Brain	15	609	2.46305		239	17689	1.35112
1337 Brain	20	754	2.65252		289	15184	1.90332
1338 Brain	19	598	3.17726		432	14229	3.03605
1534 Brain	15	714	2.10084		231	9978	2.31509
1535 Brain	10	445	2.24719		117	9578	1.22155
1540 Brain	16	754	2.12202		313	15792	1.98202
Lung
1004 Lung	17	492	3.45528		307	19104	1.60699
1006 Lung	8	364	2.1978		205	13193	1.55385
1324 Lung	19	510	3.72549		553	62993	0.877875
1325 Lung	15	390	3.84615		318	23265	1.36686
1337 Lung	17	522	3.2567		453	24849	1.82301
1338 Lung	18	460	3.91304		473	22877	2.06758
1534 Lung	14	495	2.82828		485	22475	2.15795
1535 Lung	4	209	1.91388		74	9842	0.75188
1540 Lung	15	490	3.06122		519	24933	2.08158
