# Supplementary material for: Organ-, sex- and age-dependent patterns of endogenous L1 mRNA expression at a single locus resolution
Source: Nucleic Acids Res. 2021 May 22;49(10):5813–31. doi: 10.1093/nar/gkab369 (PMC8191783; doi:10.1093/nar/gkab369)
Supplement: gkab369_Supplemental_Files [file gkab369_supplemental_files.zip › Supplemental Table 2 Mouse and Rat Expressed L1 Loci.xlsx]

## Sheet: Mouse Age
Male Mice
Mouse #	Age (months)
1110	1.9
1071	1.9
1111	3.6
1305	7.6
1303	7.6
1209	7.6
899	12.8
900	12.8
901	12.8
829	22.3
831	22.3
830	22.3
Female Mice
Mouse #	Age (months)
1534	2.2
1535	2.2
1540	2.2
1337	8
1338	8
1324	8.6
1325	8.7
1004	16.5
1006	16.5
Male Rats
Rat #	Age (months)
967	4.8
968	4.8
974	4.8

## Sheet: Male Mice
Testis	1111 Testis	1010 Testis	1071 Testis	1209 Testis	1303 Testis	1305 Testis	899 Testis	900 Testis	901 Testis	829 Testis	830 Testis	831 Testis		Liver	1111 Liver	1010 Liver	1071 Liver	1209 Liver	1303 Liver	1305 Liver	899 Liver	900 Liver	901 Liver	829 Liver	830 Liver	831 Liver		Brain	899 Brain	900 Brain	901 Brain	1298 Brain	1303 Brain	1305 Brain		Lung	899 Lung	900 Lung	901 Lung	1298 Lung	1303 Lung
UID-15218	1.75252	1.81476	1.34835	1.46482	1.69045	1.33789	2.04956	2.14973	2.43899	1.85569	1.63229	1.57897		UID-7868							0.122926	0.165302	0.122782	0.20785	0.127728	0.228615		UID-869	0.739833	0.34392	0.192853	0.152951	0.112173			UID-6870				0.831878	0.058314
UID-13740	1.05151	0.925248	1.05255	1.35829	1.53494	0.872786	1.55484	1.53658	1.97066	1.82468	0.963984	1.3742		UID-12044										0.0799424	0.063864	0.0592705		UID-7792	0.512192	0.713315	0.474715					UID-6539				0.619484	0.0971901
UID-5948	2.05148	1.65989	1.69792	3.05392	2.24724	1.99822	3.31527	2.11279	3.53989	1.56781	1.49053	2.02035		UID-8125	0.00944209			0.0791914	0.0139573	0.0185953					0.0182468	0.0423361		UID-8393	0.241868	0.0636888	0.0445045	0.130008	0.0280431	0.192454		UID-414	0.173093	0.0979696	0.015018	0.247793	0.0777521
UID-4732	1.30924	1.40971	0.795178	1.27395	1.00323	1.4355	2.53143	1.27063	2.59713	1.09392	1.34067	1.31505		UID-11915	0.0944209	0.00796805	0.115853	0.0791914	0.0558291	0.130167	0.0614631	0.139871	0.204637	0.103925	0.0364937	0.0254016		UID-4210	0.234755	0.267493	0.296697	0.0382378	0.0841294			UID-4732				0.159296	0.0971901
UID-11874	0.984505	0.929219	0.737557	1.21624	1.0233	1.06801	1.36209	1.24108	1.81252	0.903484	0.988286	0.846362		UID-131			0.0267353							0.0239827	0.0456171	0.0254016		UID-4099	0.213413	0.210173	0.178018	0.168246	0.130868	0.0855353		UID-1747	0.735643	0.326565	0.780935	0.159296	0.019438
UID-13020	1.13398	1.09997	0.645362	1.43375	0.727343	0.700526	2.5764	1.09333	2.82826	0.845909	0.972085	0.887315		UID-6770							0.0460973	0.0762934						UID-11248	0.184958	0.318444	0.222522	0.0917706	0.0934771	0.0641515		UID-793	0.288488	0.0816414	0.015018	0.141596	0.058314
UID-8735	0.721627	0.949074	0.39951	1.55803	0.943038	0.465103	0.950892	0.325045	1.02182	0.783906	1.25966	0.996523		UID-6143				0.190059	0.125616	0.0371906								UID-2060	0.184958	0.101902	0.0296697					UID-7829				0.141596
UID-8818	0.989659	1.00467	0.752922	0.994301	1.3644	0.597169	1.56769	0.98991	1.64222	0.726331	0.939682	0.991973		UID-1779				0.158383	0.0697864									UID-12039	0.163617	0.22928	0.0741742					UID-13003				0.123897
UID-13739	0.701009	0.472552	0.537802	1.01206	0.892876	0.505297	0.963742	0.517117	1.03399	0.566892	0.510345	0.482336		UID-1212				0.110868	0.0558291	0.111572								UID-5181	0.156503	0.292969	0.089009	0.122361	0.130868	0.235222		UID-13836				0.123897
UID-9722	0.309269	0.357392	0.299632	0.49715	0.441422	0.264133	0.539695	0.103423	0.69338	0.549177	0.324028	0.40953		UID-13437				0.0950297	0.0139573	0.0557859								UID-1220	0.142276	0.11464		0.0535329	0.0560863	0.149687		UID-7792				0.106197	0.038876
UID-7438	0.123707	0.190609	0.130609	0.435007	0.230743	0.17226	0.436896	0.132973	0.340608	0.478315	0.251122	0.40953		UID-6890						0.0185953								UID-11626	0.128048	0.050951	0.0593393					UID-1078				0.106197
UID-13066	0.489675	0.512262	0.253535	0.772359	0.897893	0.522523	1.08582	0.450631	0.924507	0.394167	0.352381	0.40498																UID-6937	0.0995929	0.165591	0.207688					UID-1083				0.106197
UID-8133	0.412358	0.262087	0.238169	0.284086	0.421357	0.206713	0.128499	0.177297	0.26762	0.376452	0.303777	0.323074																UID-4721	0.0853653	0.216542	0.0593393					UID-2352				0.106197
UID-14	0.365968	0.337537	0.272742	0.372863	0.526697	0.292843	0.693894	0.50973	0.790697	0.363165	0.380733	0.373127																UID-14377	0.0853653	0.050951	0.0741742	0.160599	0.0841294	0.0534596		UID-5815				0.0884976	0.0777521
UID-5821	0.185561	0.317682	0.242011	0.257453	0.351131	0.137808	0.154199	0.206847	0.510912	0.327735	0.259223	0.236617																UID-399	0.0853653	0.0127378	0.0148348					UID-4252	0.0576975	0.163283	0.270324	0.0884976	0.058314
UID-7155	0.268033	0.166783	0.192072	0.23082	0.270873	0.11484	0.179898	0.177297	0.231127	0.301161	0.218719	0.145611																UID-2073	0.0853653		0.0296697					UID-1461				0.0884976	0.019438
UID-10494	0.164943	0.119131	0.0921946	0.23082	0.200646	0.17226	0.205598	0.236396	0.243291	0.283446	0.234921	0.254819																UID-8443	0.0569102	0.0764266		0.0382378	0.0467386	0.0374217		UID-537				0.0884976	0.019438
UID-5559	0.458748	0.373276	0.291949	0.665826	0.491584	0.488071	0.995866	0.162522	0.839355	0.274588	0.542747	0.418631																UID-7868	0.0569102	0.050951	0.133513					UID-6889				0.0884976
UID-11259	0.0618537	0.0794204	0.096036	0.244136	0.190614	0.0229681	0.0385497	0.0738739	0.0790697	0.265731	0.121511	0.118309																UID-7685	0.0569102							UID-8618				0.0884976
UID-597	0.29896	0.0953045	0.207438	0.213064	0.290937	0.126324	0.256998	0.118198	0.170304	0.256873	0.178216	0.254819																UID-7658	0.0426827	0.101902	0.0296697					UID-11271				0.0530986	0.174942
UID-9907	0.247415	0.214435	0.0845117	0.292964	0.220711	0.160776	0.256998	0.221622	0.279785	0.239158	0.186316	0.14106																UID-4027	0.0426827		0.163183	0.0535329	0.0467386	0.0320757		UID-11543					0.155504
UID-6360	0.144325	0.158841	0.153658	0.106532	0.180582	0.126324	0.179898	0.280721	0.328443	0.2303	0.170115	0.209315																UID-10849	0.0284551	0.0764266	0.0741742					UID-11969					0.0971901
UID-4667	0.0721627	0.242232	0.10756	0.266331	0.265856	0.264133	0.192748	0.0812612	0.358855	0.2303	0.145813	0.263919																UID-9336	0.0142276	0.0764266		0.0458853		0.0534596		UID-9397					0.0971901
UID-6449	0.288651	0.119131	0.176706	0.150921	0.190614	0.103356	0.0899492	0.177297	0.194633	0.212585	0.186316	0.200215																UID-1226	0.0142276	0.0700577						UID-14686	0.288488	0.146954	0.172707
UID-7905	0.216488	0.222377	0.153658	0.150921	0.290937	0.160776	0.269848	0.0886486	0.0973165	0.203727	0.162014	0.182013																UID-11885	0.0142276	0.0636888		0.0382378	0.0280431	0.0106919		UID-11311	0.16588	0.0734772	0.0901079
UID-8691	0.0515448	0.0794204	0.0998775	0.195309	0.0902909	0.0803882	0.0256998		0.109481	0.194869	0.121511	0.054604																UID-6099	0.0142276		0.0741742					UID-902	0.115395	0.0326565	0.15018
UID-4922	0.154634	0.103247	0.10756	0.133165	0.100323	0.0689042	0.167049	0.118198	0.243291	0.186012	0.145813	0.154711																UID-4273		0.165591						UID-10930	0.115395		0.195234
UID-6901	0.123707	0.174725	0.130609	0.372863	0.120388	0.17226	0.231298	0.221622	0.194633	0.186012	0.121511	0.182013																UID-10533		0.11464	0.0148348					UID-4099	0.100971	0.179611	0.330396
UID-8676	0.247415	0.190609	0.276584	0.186431	0.215695	0.103356	0.359797	0.162522	0.231127	0.177154	0.22682	0.204765																UID-13847		0.0764266						UID-5758	0.100971	0.0979696	0.135162
UID-10510	0.211333	0.214435	0.115243	0.195309	0.175566	0.126324	0.141349	0.0443243	0.218962	0.177154	0.218719	0.182013																UID-16511		0.0764266						UID-5755	0.0865463	0.130626	0.0600719
UID-7211	0.19587	0.0873625	0.13445	0.137604	0.100323	0.0918722	0.167049	0.0886486	0.121646	0.172725	0.0729064	0.209315																UID-6490		0.0636888	0.178018					UID-17365	0.0865463	0.0653131	0.210252
UID-10490	0.257724	0.0873625	0.169023	0.11541	0.120388	0.160776	0.205598	0.177297	0.389266	0.168296	0.178216	0.127409																UID-876		0.0636888						UID-474	0.0865463	0.0653131	0.135162
UID-864	0.164943	0.174725	0.13445	0.195309	0.170549	0.126324	0.102799	0.177297	0.0486582	0.159438	0.145813	0.145611																UID-900		0.0636888						UID-15422	0.0793341	0.326565	0.660791
UID-10793	0.0309269	0.0714784	0.0230486	0.195309	0.100323	0.0689042				0.159438	0.0648057	0.0728054																UID-9093		0.0636888						UID-1308	0.0721219	0.0898055	0.135162
UID-5600	0.113398	0.0317682	0.130609	0.0532661	0.0902909	0.0344521	0.0899492	0.118198	0.0486582	0.159438	0.056705	0.081906																UID-5070		0.0382133	0.0741742					UID-11915	0.0576975	0.130626
UID-9702	0.19587	0.166783	0.169023	0.186431	0.140452	0.11484	0.192748	0.0590991	0.304114	0.150581	0.145813	0.145611																UID-610			0.0741742					UID-16966	0.0504853	0.0734772	0.120144
UID-9715	0.123707	0.150899	0.0537802	0.208626	0.13042	0.126324	0.244148	0.0443243	0.291949	0.150581	0.145813	0.0910067																UID-11915				0.198836	0.065434	0.0908813		UID-10609	0.0432731	0.163283	0.0750899
UID-2041	0.185561	0.119131	0.0921946	0.133165	0.0902909	0.0689042				0.150581	0.0891078	0.163812																UID-9181				0.130008	0.0560863	0.0534596		UID-7469	0.0288488	0.0979696	0.030036
UID-5539	0.0721627	0.0714784	0.10756	0.106532	0.120388	0.103356				0.150581	0.056705	0.0455033																UID-8227				0.122361	0.0560863			UID-6402	0.0288488	0.0816414	0.615737
UID-13341	0.268033	0.0992755	0.0921946	0.164237	0.190614	0.0803882	0.179898	0.0738739	0.0608228	0.141723	0.145813	0.191114																UID-9160				0.0994182	0.149563	0.181763		UID-4188	0.0288488	0.0653131	0.127653
UID-6458	0.134016	0.0714784	0.130609	0.133165	0.0601939	0.0918722	0.192748	0.0443243	0.182468	0.141723	0.129611	0.13651																UID-37				0.0611804	0.0467386	0.0320757		UID-16028	0.0144244	0.0898055	0.015018
UID-8180	0.113398	0.111189	0.0230486	0.186431	0.150485	0.0861302	0.295547	0.132973	0.0851519	0.141723	0.0931581	0.13196																UID-7464				0.0611804	0.0373908	0.0641515		UID-16804	0.00721219	0.0979696	0.112635
UID-9344	0.10309	0.206493	0.130609	0.275208	0.140452	0.126324	0.244148	0.132973	0.0608228	0.141723	0.0891078	0.145611																UID-1565				0.0611804	0.00934771			UID-15237		0.0571489	0.120144
UID-11001	0.175252	0.111189	0.130609	0.0798992	0.180582	0.11484	0.0899492	0.0147748	0.158139	0.132865	0.0891078	0.0910067																UID-1258				0.0535329	0.0560863	0.0213838		UID-15200		0.0163283	0.262815
UID-6406	0.0412358	0.0317682	0.0691459	0.133165	0.0902909	0.0803882	0.0770993		0.0608228	0.132865	0.0729064	0.054604																UID-5605				0.0535329	0.0373908	0.0855353		UID-16681			0.0901079
UID-1789	0.123707	0.0794204	0.0883531	0.124288	0.0902909	0.183744	0.192748	0.118198	0.121646	0.128437	0.162014	0.081906																UID-9028				0.0458853	0.0560863	0.0427676
UID-11410	0.247415	0.142957	0.130609				0.256998	0.192072	0.231127	0.124008	0.186316	0.254819																UID-3				0.0382378	0.0467386	0.0106919
UID-1131	0.257724	0.111189	0.169023	0.150921	0.280905	0.137808	0.295547	0.31027	0.170304	0.124008	0.145813	0.163812																UID-9300				0.0382378
UID-10570	0.0515448	0.0714784	0.0230486				0.0385497		0.109481	0.124008	0.0729064	0.027302																UID-13387				0.0152951	0.0841294
UID-1501	0.123707	0.142957	0.10756	0.204187	0.120388	0.103356	0.0513996	0.118198	0.145975	0.124008	0.0648057	0.13651																UID-7532				0.0152951	0.00934771	0.0534596
UID-7885	0.0515448	0.0476523	0.0460973	0.0887769	0.0702262	0.0229681				0.124008	0.0648057	0.0910067																UID-4069				0.0152951		0.0588055
UID-4636	0.123707	0.166783	0.0691459	0.292964	0.180582	0.183744	0.385497	0.221622	0.218962	0.124008	0.0486042	0.182013																UID-6444					0.0841294
UID-9005	0.0309269	0.0675074	0.0614631	0.0488273	0.0802585	0.0229681	0.0835243	0.0590991	0.0851519	0.124008	0.0405035	0.0182013																UID-7482					0.0560863
UID-8109	0.0721627	0.0317682	0.0230486	0.0887769	0.0702262	0.0459361	0.102799	0.103423	0.0729874	0.124008	0.0243021	0.081906
UID-11056	0.237106	0.0873625	0.0384144	0.133165	0.120388	0.109098	0.0770993	0.118198	0.218962	0.119579	0.0648057	0.100107
UID-11513	0.0927806	0.0913335	0.0230486	0.106532	0.100323	0.0344521	0.0642494	0.0443243	0.0608228	0.11515	0.121511	0.100107
UID-13508	0.175252	0.107218	0.0460973	0.150921	0.150485	0.0344521	0.0128499	0.192072	0.0851519	0.11515	0.105309	0.027302
UID-498	0.185561	0.0397102	0.0460973	0.23082	0.0702262	0.0918722	0.0770993	0.0443243	0.0973165	0.11515	0.0972085	0.109208
UID-13510	0.0927806	0.174725	0.0422558	0.0532661	0.180582	0.0689042	0.167049	0.103423	0.279785	0.11515	0.0891078	0.13651
UID-5587	0.0206179	0.0635363	0.0768288	0.11541	0.110356	0.0689042	0.269848	0.162522	0.182468	0.11515	0.056705	0.118309
UID-5498		0.0714784		0.0621438	0.0802585	0.0229681				0.11515	0.056705	0.100107
UID-2016	0.097935	0.0476523	0.0537802	0.0532661	0.140452	0.0344521	0.128499	0.0443243	0.0973165	0.11515	0.0405035	0.081906
UID-11921	0.0515448	0.0476523	0.0230486	0.0177554	0.0702262	0.011484	0.0642494		0.0851519	0.11515	0.0405035	0.027302
UID-13778	0.0618537	0.0992755	0.0921946	0.159798	0.0902909	0.0574201	0.0513996		0.0973165	0.11515	0.0324028	0.054604
UID-6515	0.175252	0.0158841	0.115243	0.124288	0.0702262	0.0803882	0.0899492		0.158139	0.11515	0.0162014	0.027302
UID-1259	0.0927806	0.135015	0.0614631	0.11541	0.0702262	0.0459361				0.11515	0.00810071	0.0728054
UID-10995	0.139171	0.142957	0.096036	0.128726	0.185598	0.0803882	0.192748	0.0886486	0.328443	0.106292	0.133662	0.13651
UID-8311	0.0824716	0.0714784	0.130609	0.0887769	0.150485	0.0229681				0.106292	0.0972085	0.0728054
UID-10520	0.123707	0.103247	0.10756	0.168676	0.13042	0.126324	0.141349	0.118198	0.0851519	0.106292	0.0891078	0.145611
UID-6269	0.144325	0.103247	0.130609	0.0887769	0.170549	0.0459361				0.106292	0.0891078	0.100107
UID-6910	0.226797	0.186638	0.0653045	0.372863	0.245792	0.183744	0.256998	0.177297	0.419677	0.106292	0.0810071	0.13651
UID-4085	0.113398	0.111189	0.10756	0.110971	0.160517	0.0574201	0.167049	0.162522	0.291949	0.106292	0.0729064	0.0637047
UID-12994	0.0927806	0.142957	0.0537802	0.106532	0.105339	0.0516781	0.0770993	0.118198	0.243291	0.106292	0.0648057	0.100107
UID-1513	0.0721627	0.0317682	0.0460973	0.0887769	0.120388	0.0689042	0.0513996	0.0443243	0.0729874	0.106292	0.0648057
UID-6823	0.0927806	0.0714784	0.0537802	0.173115	0.110356	0.0689042	0.0899492	0.103423	0.13381	0.106292	0.0607553	0.109208
UID-1810	0.0206179	0.0555943	0.0307315	0.0621438	0.0702262	0.103356	0.115649	0.192072	0.231127	0.106292	0.0486042	0.0910067
UID-7753	0.0927806	0.182667	0.0499387	0.142043	0.220711	0.17226	0.449746	0.0590991	0.328443	0.101863	0.157964	0.191114
UID-11675	0.10309	0.0794204	0.0614631	0.0443884	0.110356	0.0803882				0.101863	0.0648057	0.0455033
UID-1542	0.164943	0.0635363	0.145975	0.142043	0.170549	0.103356	0.205598	0.132973	0.13381	0.0974346	0.194417	0.118309
UID-1065	0.144325	0.0714784	0.0845117	0.159798	0.120388	0.0229681	0.0128499	0.0590991	0.170304	0.0974346	0.129611	0.0364027
UID-13810	0.0515448	0.0794204	0.0384144	0.186431	0.0601939	0.0344521	0.141349	0.0443243	0.121646	0.0974346	0.0891078	0.0728054
UID-9748	0.0206179	0.0794204	0.0845117	0.11541	0.110356	0.0459361	0.0770993	0.0738739	0.194633	0.0974346	0.0810071	0.0364027
UID-5237	0.0257724	0.0397102	0.0153658	0.0887769	0.0401293	0.011484				0.0974346	0.0729064	0.0364027
UID-2627	0.0515448	0.0953045		0.195309	0.100323	0.0689042	0.205598	0.103423	0.206798	0.0974346	0.0648057	0.081906
UID-11097	0.0927806	0.0675074	0.0691459	0.124288	0.190614	0.0344521	0.0899492	0.0590991	0.0729874	0.0974346	0.0648057	0.054604
UID-465	0.0206179	0.0397102		0.0443884	0.0401293	0.011484				0.0974346	0.0486042	0.00910067
UID-13188	0.0206179	0.0397102	0.0153658	0.0798992	0.0200646	0.0229681				0.0974346	0.0405035	0.027302
UID-1983	0.164943	0.127073	0.130609	0.235259	0.190614	0.0803882	0.167049	0.0295495	0.152057	0.0885769	0.137712	0.182013
UID-11279	0.0412358	0.0714784	0.0691459	0.0798992	0.100323	0.0803882	0.134924	0.0443243	0.255456	0.0885769	0.0891078	0.054604
UID-13961	0.154634	0.127073	0.115243	0.150921	0.150485	0.103356	0.167049	0.118198	0.170304	0.0885769	0.0729064	0.118309
UID-7868	0.0206179	0.00794204	0.00768288				0.256998	0.0443243	0.182468	0.0885769	0.0729064	0.109208
UID-6473	0.0412358	0.0397102	0.0307315	0.133165	0.100323	0.0689042	0.128499	0.0147748	0.243291	0.0885769	0.0648057	0.0910067
UID-11382	0.123707	0.0953045	0.0307315	0.0798992	0.0702262	0.0344521				0.0885769	0.0648057	0.0455033
UID-400		0.0238261	0.0384144	0.0887769	0.0401293	0.0344521	0.0899492	0.0295495	0.0973165	0.0885769	0.056705	0.0455033
UID-4105	0.0618537	0.0953045	0.0768288	0.0532661	0.030097	0.103356	0.0963742	0.147748	0.13381	0.0885769	0.0486042	0.0728054
UID-194	0.0412358	0.00794204	0.0384144	0.0887769	0.0501616	0.0459361				0.0885769	0.0243021	0.0455033
UID-5791	0.0721627	0.0476523	0.0614631	0.0621438	0.0501616	0.0229681				0.0885769	0.0162014	0.0364027
UID-527	0.0309269	0.0397102	0.00768288	0.0443884	0.0100323					0.0885769	0.0162014	0.0364027
UID-6884	0.0309269	0.0555943	0.0537802	0.0621438	0.0601939	0.0516781	0.0385497		0.109481	0.0885769		0.127409
UID-3126										0.0885769		0.0364027
UID-8223	0.010309	0.0397102	0.0230486	0.0310719	0.0501616	0.011484	0.0128499		0.0608228	0.0841481	0.0445539	0.027302
UID-9396	0.0927806	0.11516	0.0460973	0.204187	0.13042	0.11484	0.0256998		0.0851519	0.0797192	0.137712	0.095557
UID-11988	0.0309269	0.0953045	0.126768	0.248575	0.110356	0.137808	0.282698	0.0738739	0.13381	0.0797192	0.11341	0.0773557
UID-1551	0.113398	0.0595653		0.106532	0.0902909	0.0229681	0.218448	0.0147748	0.243291	0.0797192	0.0810071	0.081906
UID-11444	0.164943	0.127073	0.0768288	0.239698	0.180582	0.0574201	0.295547	0.0443243	0.243291	0.0797192	0.0729064	0.13651
UID-4894	0.164943	0.0873625	0.0845117	0.0710215	0.0702262	0.0229681				0.0797192	0.0648057	0.0637047
UID-12082	0.0309269		0.0153658				0.0642494	0.0147748	0.0608228	0.0797192	0.0648057	0.0455033
UID-10144				0.0177554	0.0451454	0.011484				0.0797192	0.0648057	0.0455033
UID-6213	0.0721627	0.0953045	0.0768288	0.0798992	0.0401293	0.0229681	0.0513996	0.0443243	0.0729874	0.0797192	0.056705	0.0728054
UID-7955	0.0515448	0.111189	0.0921946	0.173115	0.0501616	0.0229681	0.128499	0.0886486	0.328443	0.0797192	0.056705	0.0637047
UID-1561	0.0721627	0.0476523	0.0921946	0.0532661	0.0200646	0.0229681	0.0899492	0.103423	0.0364937	0.0797192	0.0486042	0.100107
UID-7806	0.0206179	0.0238261	0.0153658	0.0443884	0.0501616	0.0344521	0.0899492	0.0886486	0.0243291	0.0797192	0.0486042	0.054604
UID-4668	0.0515448	0.0476523	0.0691459							0.0797192	0.0486042	0.0364027
UID-544				0.00887769	0.0501616	0.017226				0.0797192	0.0405035	0.0182013
UID-5120	0.0824716	0.103247	0.0614631	0.177554	0.135436	0.0803882	0.0899492	0.103423	0.206798	0.0797192	0.0324028	0.0637047
UID-11888	0.010309	0.0635363	0.0384144	0.142043	0.13042	0.0574201	0.0128499	0.118198	0.0608228	0.0797192	0.0324028	0.0637047
UID-9385	0.0618537	0.0238261	0.0153658	0.0887769	0.100323	0.011484	0.0642494	0.0443243	0.109481	0.0797192	0.0324028	0.0455033
UID-6507	0.0206179	0.00794204	0.0614631	0.0443884	0.0902909	0.0459361	0.0770993	0.0443243	0.0486582	0.0797192	0.0243021	0.0910067
UID-10142	0.0309269	0.0714784	0.0614631							0.0797192	0.0162014	0.0455033
UID-6544	0.0412358	0.0397102	0.0768288				0.141349			0.0752904	0.0648057	0.0637047
UID-5894	0.175252	0.123102	0.130609	0.284086	0.160517	0.11484	0.295547	0.177297	0.316279	0.0708615	0.162014	0.0455033
UID-6506	0.0824716	0.0357392	0.0614631	0.084338	0.13042	0.0459361	0.0770993	0.0738739	0.0608228	0.0708615	0.125561	0.095557
UID-5525	0.164943	0.0873625	0.0768288	0.0976545	0.140452	0.0689042	0.218448	0.0295495	0.0729874	0.0708615	0.0891078	0.0637047
UID-10425	0.0721627	0.0714784	0.0460973	0.0887769	0.0100323	0.0344521				0.0708615	0.0810071	0.0182013
UID-822	0.0618537	0.0635363	0.0307315	0.0266331	0.0501616	0.0229681				0.0708615	0.0729064	0.0455033
UID-7405	0.319577	0.166783	0.0460973	0.248575	0.100323	0.0344521	0.295547	0.162522	0.231127	0.0708615	0.0486042	0.218416
UID-9298										0.0708615	0.0486042	0.0455033
UID-9291	0.0721627	0.0953045	0.0460973	0.0266331	0.0802585	0.0574201	0.128499		0.109481	0.0708615	0.0486042	0.0182013
UID-1752	0.0721627	0.0238261	0.0614631	0.11541	0.0702262	0.0918722				0.0708615	0.0405035	0.100107
UID-13681	0.0206179	0.0238261	0.0153658	0.0355107	0.0702262	0.011484	0.0385497	0.0443243	0.218962	0.0708615	0.0405035	0.027302
UID-13952										0.0708615	0.0405035	0.027302
UID-6499	0.0515448	0.0397102	0.0307315	0.0621438	0.0501616	0.011484	0.154199		0.109481	0.0708615	0.0324028	0.081906
UID-587	0.010309	0.0555943	0.0460973	0.0443884	0.0702262	0.0344521	0.0770993	0.103423	0.0364937	0.0708615	0.0324028	0.00910067
UID-7210	0.0309269	0.0476523		0.0710215	0.0601939	0.0459361	0.192748	0.0147748	0.0608228	0.0708615	0.0243021	0.0455033
UID-9970	0.0463903	0.119131	0.0153658	0.11541	0.100323	0.0229681	0.115649		0.121646	0.0664327	0.0405035	0.0455033
UID-13580	0.113398	0.0397102	0.0230486	0.0710215	0.0100323	0.0344521	0.0642494		0.0364937	0.0664327	0.0162014	0.054604
UID-10924				0.106532	0.0250808	0.0229681				0.0664327		0.0637047
UID-10992	0.0206179	0.0238261	0.00768288	0.0443884	0.0200646		0.0642494			0.0664327		0.00910067
UID-113	0.0824716	0.0595653	0.0845117	0.221942	0.0702262	0.0459361	0.321247	0.0295495	0.206798	0.0620038	0.11341	0.0500537
UID-960	0.123707	0.0913335	0.0614631	0.106532	0.0802585	0.0516781	0.0128499	0.096036	0.0364937	0.0620038	0.0931581	0.040953
UID-6357	0.0824716	0.0635363	0.0537802	0.0798992	0.160517	0.0803882	0.0642494	0.118198	0.0243291	0.0620038	0.0729064	0.081906
UID-828	0.0309269	0.111189	0.0307315	0.0443884	0.110356	0.0229681				0.0620038	0.056705	0.081906
UID-8425	0.0618537	0.0555943	0.0460973	0.0355107	0.0501616	0.0344521				0.0620038	0.056705	0.0455033
UID-13935		0.0397102	0.0307315	0.0266331	0.030097	0.0229681				0.0620038	0.056705	0.0364027
UID-9998	0.0515448	0.0317682	0.0384144	0.11541	0.140452	0.0229681	0.0642494	0.0738739	0.0729874	0.0620038	0.0486042	0.0637047
UID-10985	0.0515448	0.0317682	0.0691459	0.142043	0.110356	0.0803882	0.0128499		0.0729874	0.0620038	0.0486042	0.0455033
UID-8662	0.0412358	0.0555943	0.0307315	0.0976545	0.120388	0.0689042				0.0620038	0.0405035	0.054604
UID-12935	0.0721627	0.0714784	0.0460973	0.0443884	0.0601939	0.011484	0.102799	0.0886486	0.194633	0.0620038	0.0324028	0.054604
UID-11912	0.0618537	0.0317682	0.0230486							0.0620038	0.0324028	0.054604
UID-1500	0.0412358	0.0317682	0.0384144	0.0355107	0.0601939	0.011484	0.0770993	0.103423	0.0486582	0.0620038	0.0243021	0.081906
UID-2807	0.0412358	0.0317682	0.0153658	0.0532661	0.030097	0.0918722	0.0899492	0.0147748	0.109481	0.0620038	0.0243021	0.027302
UID-1965	0.010309	0.0158841	0.0384144	0.00887769	0.030097	0.0229681				0.0620038	0.00810071	0.0728054
UID-11871	0.0412358		0.00768288			0.0344521	0.0770993		0.0486582	0.0620038	0.00810071	0.0364027
UID-11297	0.0618537	0.0317682	0.0384144	0.133165	0.0200646	0.0344521				0.057575	0.056705	0.00910067
UID-522	0.0618537	0.127073	0.0614631	0.0887769	0.0902909	0.0459361				0.0531461	0.121511	0.027302
UID-4682	0.0515448	0.103247	0.0614631	0.0710215	0.0702262	0.0229681	0.141349	0.0147748	0.200715	0.0531461	0.0810071	0.109208
UID-8646	0.164943	0.150899	0.0921946	0.0710215	0.0601939	0.0574201	0.115649	0.192072	0.121646	0.0531461	0.0729064	0.127409
UID-1554	0.144325	0.0873625	0.0460973	0.0798992	0.0902909	0.0574201	0.0256998	0.0295495	0.0729874	0.0531461	0.0729064	0.0455033
UID-8665	0.0309269	0.0238261	0.0384144	0.0710215	0.0601939	0.0344521				0.0531461	0.0729064	0.0455033
UID-11368	0.0721627	0.0555943	0.0614631	0.0710215	0.0802585	0.0459361	0.0128499		0.121646	0.0531461	0.0648057	0.0728054
UID-509	0.010309	0.0714784	0.00768288	0.0355107	0.0501616		0.102799	0.118198	0.109481	0.0531461	0.056705	0.0364027
UID-12985	0.0824716	0.0317682	0.0614631	0.0355107	0.0702262	0.0344521	0.154199	0.0443243	0.0973165	0.0531461	0.0486042	0.109208
UID-8474		0.0158841	0.0307315							0.0531461	0.0486042	0.027302
UID-10993	0.154634	0.103247	0.0768288	0.150921	0.13042	0.0344521	0.192748	0.147748	0.0486582	0.0531461	0.0405035	0.127409
UID-11275	0.0206179	0.0635363	0.0230486	0.0443884	0.0501616	0.0803882	0.102799		0.0364937	0.0531461	0.0405035	0.054604
UID-1071	0.0309269	0.0397102	0.0537802	0.00887769	0.0501616	0.0287101				0.0531461	0.0405035	0.054604
UID-1704	0.0206179	0.0476523	0.115243	0.0621438	0.0501616	0.0229681				0.0531461	0.0243021	0.0728054
UID-391		0.0158841	0.0230486				0.0513996	0.0147748	0.0608228	0.0531461	0.0243021	0.0364027
UID-7627	0.0515448	0.00794204	0.0384144	0.0621438	0.0501616	0.0229681				0.0531461	0.0162014	0.0364027
UID-5384	0.0618537	0.0238261	0.00768288	0.0621438	0.0401293	0.011484				0.0531461	0.0162014	0.027302
UID-16511	0.0721627	0.0357392	0.00768288	0.0443884	0.0601939	0.0459361	0.0770993	0.0590991	0.0364937	0.0531461	0.00810071	0.0182013
UID-9208	0.113398	0.0794204	0.145975	0.177554	0.230743	0.126324	0.115649		0.170304	0.0531461		0.081906
UID-4135										0.0531461		0.0364027
UID-7120				0.0621438	0.030097	0.0229681				0.0531461
UID-8381		0.0317682								0.0531461
UID-7758										0.0531461
UID-12056	0.0412358	0.0873625	0.115243	0.195309	0.0601939	0.0574201	0.0770993	0.0443243	0.13381	0.0442885	0.11341	0.127409
UID-8469	0.123707	0.0476523	0.0691459	0.11541	0.0501616	0.126324	0.128499	0.0443243	0.182468	0.0442885	0.105309	0.109208
UID-11996	0.0515448	0.0317682	0.0384144	0.0532661	0.0902909	0.011484				0.0442885	0.0891078	0.054604
UID-4964	0.0412358	0.0397102	0.0691459	0.0887769	0.0702262	0.149292	0.167049	0.0147748	0.145975	0.0442885	0.0729064	0.109208
UID-5452	0.0566992	0.0635363	0.00768288	0.0710215	0.110356	0.0229681	0.0770993	0.0738739	0.0973165	0.0442885	0.0729064	0.0364027
UID-9785	0.0206179	0.00794204	0.0307315	0.0355107	0.030097	0.0344521				0.0442885	0.0648057	0.0364027
UID-6509	0.0206179	0.0397102	0.0576216	0.0266331	0.0100323	0.0229681				0.0442885	0.056705	0.00910067
UID-7836	0.0309269	0.0397102		0.0266331	0.0200646	0.0344521	0.0192748	0.103423	0.0121646	0.0442885	0.0526546	0.0637047
UID-9167	0.0360813	0.111189	0.0576216	0.0488273	0.0200646	0.017226	0.0770993		0.109481	0.0442885	0.0486042	0.0637047
UID-7226	0.0515448	0.0635363	0.0614631	0.106532	0.0702262	0.0459361				0.0442885	0.0405035	0.0910067
UID-1968	0.0721627	0.0476523	0.0307315	0.0621438	0.0902909	0.0803882				0.0442885	0.0405035	0.081906
UID-13540			0.0614631	0.0443884	0.0601939	0.0459361				0.0442885	0.0405035	0.0637047
UID-9937	0.010309	0.0476523	0.0614631	0.0266331	0.0200646	0.0344521				0.0442885	0.0405035	0.027302
UID-1781	0.010309	0.00794204	0.0460973							0.0442885	0.0405035	0.00910067
UID-9707	0.0515448	0.0794204	0.176706	0.0266331	0.0401293	0.0344521				0.0442885	0.0324028	0.0728054
UID-2983	0.0309269	0.0397102	0.0614631	0.0532661	0.0802585	0.0459361	0.0128499		0.0729874	0.0442885	0.0324028	0.0637047
UID-1716	0.0309269	0.0238261	0.0460973	0.0443884	0.0351131					0.0442885	0.0324028	0.0637047
UID-8658	0.0515448	0.0873625	0.0845117	0.0710215	0.030097	0.0344521	0.0385497	0.0738739	0.121646	0.0442885	0.0324028	0.0455033
UID-6212	0.0515448	0.0158841	0.0307315	0.0399496	0.0401293	0.0574201	0.128499	0.0147748	0.109481	0.0442885	0.0324028	0.0182013
UID-13116	0.0515448	0.0158841	0.0230486	0.0355107	0.0401293	0.0689042	0.0256998	0.0886486	0.109481	0.0442885	0.0324028	0.0182013
UID-520	0.010309	0.0476523	0.00768288	0.0177554	0.0200646	0.011484				0.0442885	0.0243021	0.0637047
UID-11002	0.0206179	0.0516233	0.0230486	0.0710215	0.0551778	0.0229681				0.0442885	0.0243021	0.0591544
UID-9901	0.0515448	0.0635363	0.0230486	0.0177554	0.0501616	0.011484	0.128499	0.0147748	0.0851519	0.0442885	0.0243021	0.0364027
UID-10819	0.0206179	0.0158841		0.0710215	0.030097	0.011484				0.0442885	0.0162014	0.040953
UID-13968	0.0206179	0.0476523	0.00768288	0.0355107	0.0250808	0.011484	0.0642494		0.0243291	0.0442885	0.0162014	0.0182013
UID-10900	0.0206179	0.0238261	0.0307315				0.0256998		0.145975	0.0442885	0.0162014	0.00910067
UID-9150							0.0642494		0.0243291	0.0442885	0.0162014
UID-11565	0.0309269	0.0238261	0.00768288							0.0442885	0.00810071	0.0637047
UID-205										0.0442885	0.00810071	0.054604
UID-8258	0.010309	0.0397102	0.00768288							0.0442885	0.00810071	0.027302
UID-9349	0.010309	0.0238261	0.0115243	0.0355107	0.0702262					0.0442885	0.00810071	0.00910067
UID-10802	0.0412358	0.0317682	0.0384144	0.0488273	0.0601939		0.179898	0.0147748	0.127728	0.0398596	0.068856	0.054604
UID-10477	0.010309	0.0476523	0.0460973				0.0706744			0.0398596	0.0243021	0.027302
UID-8316	0.0721627	0.0397102	0.0307315	0.0710215	0.0601939		0.0513996	0.103423	0.0729874	0.0354308	0.0729064	0.100107
UID-2094	0.0309269	0.0397102	0.0384144	0.0798992	0.0902909	0.0344521				0.0354308	0.0648057	0.0728054
UID-8540	0.0206179	0.0714784	0.0384144	0.0443884	0.0702262	0.0459361	0.0513996	0.103423	0.182468	0.0354308	0.0648057	0.068255
UID-9141	0.0927806	0.0436812	0.0422558	0.0798992	0.0802585	0.0344521	0.167049	0.0295495	0.0851519	0.0354308	0.056705	0.0728054
UID-1520	0.0412358	0.0397102	0.0614631	0.11541	0.0401293	0.0344521				0.0354308	0.056705	0.0364027
UID-10131	0.010309	0.0635363	0.0230486	0.0355107	0.0902909	0.0803882		0.0738739	0.0608228	0.0354308	0.0486042	0.0910067
UID-8958	0.10309	0.0397102	0.0845117	0.0355107	0.0902909	0.0574201				0.0354308	0.0486042	0.081906
UID-4245	0.0206179	0.0635363	0.00768288	0.0266331	0.030097	0.011484	0.0899492			0.0354308	0.0486042	0.0182013
UID-5652	0.0309269	0.0238261	0.0307315	0.0266331	0.0601939	0.0229681				0.0354308	0.0486042	0.0182013
UID-6815		0.00794204								0.0354308	0.0405035	0.0910067
UID-2035	0.0412358	0.0714784	0.0537802	0.0621438	0.0601939					0.0354308	0.0405035	0.0182013
UID-471	0.0206179	0.0476523	0.0384144	0.0443884	0.0401293					0.0354308	0.0405035	0.0182013
UID-4891	0.0618537	0.0476523	0.0384144	0.0443884	0.0501616	0.0229681	0.128499		0.0486582	0.0354308	0.0324028	0.0728054
UID-9865	0.0927806	0.111189	0.0230486	0.0399496	0.030097					0.0354308	0.0324028	0.0364027
UID-10976	0.0206179	0.0714784	0.0153658	0.0887769	0.0902909	0.0344521	0.141349	0.0590991	0.0608228	0.0354308	0.0243021	0.054604
UID-2192	0.0824716	0.0436812	0.0384144	0.142043	0.0802585	0.0689042	0.134924	0.0886486	0.158139	0.0354308	0.0243021	0.027302
UID-13246	0.0309269		0.0537802	0.0266331	0.0200646					0.0354308	0.0243021	0.00910067
UID-9231	0.0515448	0.0238261	0.0614631	0.0266331	0.0200646	0.011484				0.0354308	0.0243021
UID-5725	0.0670082	0.0714784		0.057705	0.0250808	0.0344521				0.0354308	0.0162014	0.0910067
UID-1563	0.0206179	0.0317682		0.0621438	0.0601939	0.0229681	0.0642494	0.0295495	0.0486582	0.0354308	0.0162014	0.0182013
UID-1548	0.0412358	0.0397102	0.0307315	0.0665826	0.0100323	0.011484	0.0899492	0.0147748	0.0486582	0.0354308	0.0162014	0.00910067
UID-8694	0.010309	0.0119131	0.0153658	0.0621438	0.0601939	0.0459361	0.0642494	0.0147748	0.0851519	0.0354308	0.0162014	0.00910067
UID-4858				0.0532661	0.0902909	0.011484				0.0354308	0.00810071	0.0637047
UID-9350	0.0309269	0.0238261		0.0266331	0.030097	0.011484	0.0899492	0.0295495	0.109481	0.0310019	0.0162014	0.0364027
UID-437	0.0824716	0.0953045	0.0845117	0.0976545	0.210679	0.0459361				0.0265731	0.0972085	0.0637047
UID-2098	0.0515448	0.0158841	0.0460973	0.0443884	0.0802585	0.0459361	0.0642494	0.103423	0.0973165	0.0265731	0.0648057	0.0728054
UID-11005	0.0618537	0.0476523	0.0460973	0.0532661	0.0501616	0.103356				0.0265731	0.056705	0.027302
UID-10149	0.0412358	0.0397102		0.0532661	0.0401293	0.0229681				0.0265731	0.0486042	0.0455033
UID-8315	0.0206179	0.0714784	0.0230486	0.0177554	0.0802585	0.011484	0.0770993		0.0486582	0.0265731	0.0405035	0.0637047
UID-2826	0.0206179		0.0230486							0.0265731	0.0405035	0.0364027
UID-11447		0.0476523	0.0460973	0.00887769	0.0601939	0.0229681				0.0265731	0.0405035	0.00910067
UID-10155	0.0824716	0.142957	0.034573	0.0710215	0.0401293	0.0689042	0.231298	0.0590991	0.0729874	0.0265731	0.0324028	0.0637047
UID-2573	0.0515448		0.0307315	0.0266331	0.0401293	0.011484	0.0899492		0.0364937	0.0265731	0.0324028	0.0364027
UID-8907	0.0309269	0.0555943	0.0307315	0.0355107	0.0702262	0.0344521	0.0770993	0.0738739	0.0243291	0.0265731	0.0243021	0.054604
UID-10165		0.0555943	0.0307315	0.0710215	0.030097					0.0265731	0.0243021	0.0455033
UID-12932	0.010309	0.0238261	0.0153658							0.0265731	0.0243021	0.0455033
UID-512	0.010309	0.0158841	0.00768288				0.0256998	0.0738739		0.0265731	0.0243021	0.0364027
UID-8350	0.0412358	0.0397102	0.0230486	0.0266331	0.140452	0.011484				0.0265731	0.0243021	0.0364027
UID-2546			0.0460973							0.0265731	0.0243021	0.00910067
UID-11415	0.0412358	0.0238261		0.00887769	0.0702262	0.0229681				0.0265731	0.0202518	0.0455033
UID-9971	0.0721627	0.0397102	0.0307315	0.0355107	0.0200646					0.0265731	0.0162014	0.054604
UID-5439										0.0265731	0.0162014	0.054604
UID-227	0.0206179		0.0153658	0.00887769	0.0200646	0.0344521				0.0265731	0.0162014	0.0455033
UID-11322	0.0463903	0.0714784	0.00768288	0.0976545	0.030097	0.011484	0.0385497	0.0886486	0.0486582	0.0265731	0.0162014	0.0364027
UID-15676	0.0309269	0.0397102	0.0460973	0.0621438	0.0902909	0.011484				0.0265731	0.0162014	0.0182013
UID-4867		0.0714784	0.0230486				0.0642494	0.0147748	0.0364937	0.0265731	0.0162014
UID-13494	0.0309269	0.0397102	0.0845117	0.0621438	0.0200646	0.0344521				0.0265731	0.00810071	0.0637047
UID-5461	0.010309	0.0238261	0.0384144				0.0256998	0.0443243	0.194633	0.0265731	0.00810071	0.0455033
UID-11899	0.0566992	0.0158841	0.0384144	0.0266331	0.0100323	0.0229681				0.0265731	0.00810071	0.027302
UID-2392	0.0206179	0.0317682	0.0460973	0.0177554	0.0351131	0.0229681				0.0221442	0.0445539	0.0364027
UID-238		0.0476523	0.0307315	0.0177554	0.0702262	0.011484				0.0221442	0.0364532	0.0182013
UID-2241	0.0412358						0.0513996	0.0590991	0.0973165	0.0221442	0.0121511	0.0364027
UID-4846	0.0618537	0.0397102	0.0460973	0.0798992	0.0501616	0.0229681				0.0177154	0.0810071	0.054604
UID-8342		0.0397102	0.00768288	0.0976545	0.0401293	0.0344521				0.0177154	0.0648057	0.0364027
UID-1385		0.0317682	0.00768288	0.0443884	0.030097		0.0642494		0.0608228	0.0177154	0.056705	0.0637047
UID-8656	0.0309269	0.0158841	0.0307315	0.0443884		0.011484				0.0177154	0.056705	0.0182013
UID-1112	0.0309269	0.0635363	0.0384144	0.0266331	0.0150485					0.0177154	0.056705	0.00910067
UID-2178	0.0412358	0.0238261	0.0307315	0.00887769	0.13042	0.011484				0.0177154	0.0486042	0.0182013
UID-13361	0.0618537	0.111189	0.0460973	0.0532661	0.0601939	0.0229681	0.102799	0.103423	0.158139	0.0177154	0.0405035	0.054604
UID-818	0.0206179	0.0317682		0.0621438	0.0401293	0.011484				0.0177154	0.0405035	0.0182013
UID-1549	0.0309269	0.0158841	0.0384144						0.145975	0.0177154	0.0405035	0.00910067
UID-10235	0.0927806	0.0555943	0.0537802	0.0798992	0.0401293	0.011484				0.0177154	0.0324028	0.0728054
UID-6620	0.0206179	0.0238261	0.0384144							0.0177154	0.0324028	0.0500537
UID-3194	0.0618537	0.0317682	0.0460973	0.0177554	0.030097	0.0459361	0.102799		0.158139	0.0177154	0.0243021	0.0364027
UID-1069	0.010309	0.00794204	0.0384144	0.0177554	0.0601939					0.0177154	0.0243021	0.027302
UID-7809		0.0238261	0.0307315	0.0355107	0.0100323	0.0689042	0.0642494	0.0738739	0.0243291	0.0177154	0.0243021	0.00910067
UID-7458	0.0824716	0.0238261	0.0230486	0.0221942	0.0601939	0.0344521	0.0770993		0.0790697	0.0177154	0.0162014	0.081906
UID-5835	0.0721627	0.0317682	0.00768288	0.0443884	0.0702262	0.0344521				0.0177154	0.0162014	0.054604
UID-6198	0.0721627	0.0238261	0.0230486	0.0266331	0.030097	0.011484				0.0177154	0.0162014	0.0364027
UID-1612	0.0412358		0.00768288	0.0177554	0.030097		0.0899492			0.0177154	0.0162014	0.00910067
UID-6020	0.0412358	0.00794204	0.0230486	0.0266331	0.0200646		0.0706744			0.0177154	0.0162014	0.00910067
UID-2595	0.0515448	0.00794204	0.00768288	0.0266331	0.0200646	0.0229681				0.0177154	0.0162014
UID-229		0.0397102	0.00768288	0.0887769	0.0401293	0.011484				0.0177154	0.00810071	0.0455033
UID-7807	0.0515448		0.0153658	0.00887769	0.0802585	0.0344521				0.0177154	0.00810071	0.027302
UID-5746	0.0309269						0.0642494	0.0443243	0.0851519	0.0177154	0.00810071	0.00910067
UID-16583		0.0317682	0.00768288				0.0256998		0.0729874	0.0177154	0.00810071	0.00910067
UID-10946		0.0158841								0.0177154	0.00810071	0.00910067
UID-8917	0.010309	0.0397102		0.057705	0.0501616	0.011484				0.0132865	0.0405035	0.054604
UID-239	0.0309269	0.127073	0.034573	0.0443884	0.030097	0.0229681				0.0132865	0.0243021	0.0455033
UID-10926	0.0463903	0.0436812	0.0384144	0.0532661	0.0200646	0.011484				0.0132865	0.0162014	0.00910067
UID-8063				0.0310719	0.0902909	0.0689042				0.00885769	0.056705	0.0364027
UID-13487	0.0412358	0.0317682								0.00885769	0.0486042	0.0364027
UID-13956	0.010309	0.00794204	0.00768288	0.0177554	0.0200646	0.011484				0.00885769	0.0445539	0.0182013
UID-970	0.0670082	0.0357392	0.0384144	0.0621438	0.0601939	0.0229681				0.00885769	0.0405035	0.054604
UID-7920		0.0158841	0.0384144	0.0266331	0.0802585					0.00885769	0.0405035	0.0364027
UID-9871	0.0206179	0.00794204	0.0230486	0.0355107	0.030097	0.011484				0.00885769	0.0405035	0.00910067
UID-10553	0.010309	0.0317682	0.00768288				0.128499		0.0608228	0.00885769	0.0324028	0.081906
UID-9929		0.00794204		0.0621438	0.0100323		0.0770993	0.0295495	0.0243291	0.00885769	0.0324028
UID-9682										0.00885769	0.0243021	0.0455033
UID-13969	0.0309269	0.0158841	0.0384144	0.0710215	0.0601939	0.0344521				0.00885769	0.0243021	0.0364027
UID-951	0.0515448	0.0158841	0.00768288	0.0355107	0.0100323	0.0344521				0.00885769	0.0243021	0.0364027
UID-6451	0.0515448	0.0317682		0.0266331	0.030097					0.00885769	0.0243021	0.0182013
UID-15014	0.0412358	0.00794204	0.0153658				0.0642494		0.0243291	0.00885769	0.0121511	0.0318523
UID-13945	0.0721627	0.0158841		0.0355107	0.0401293		0.102799	0.0295495	0.0243291	0.00885769	0.00810071	0.054604
UID-8745		0.00794204	0.00768288				0.0256998	0.103423	0.0364937	0.00885769	0.00810071	0.0182013
UID-2698	0.0206179	0.0158841	0.0115243				0.102799			0.00885769	0.00810071	0.00910067
UID-441	0.0309269	0.0397102	0.0153658				0.0256998	0.0590991	0.0973165	0.00885769	0.00810071	0.00910067
UID-2454				0.0976545	0.0200646	0.0459361					0.129611	0.0728054
UID-1220	0.0515448	0.0397102		0.0887769	0.0401293	0.0459361	0.205598	0.0886486	0.0243291		0.10936	0.054604
UID-9969		0.0476523	0.0460973								0.056705
UID-7482	0.010309	0.0158841	0.00768288	0.00887769	0.0100323						0.0405035	0.0182013
UID-824	0.113398	0.0436812	0.0460973	0.0266331	0.100323	0.0344521					0.0243021	0.0910067
UID-4830		0.0317682	0.0230486								0.0243021	0.054604
UID-5485											0.0243021	0.0455033
UID-11367		0.0158841	0.00768288	0.0266331	0.0451454	0.0574201	0.0128499	0.103423	0.0121646		0.0243021	0.027302
UID-2076											0.0202518	0.0637047
UID-12661											0.0162014	0.0637047
UID-9829	0.0309269	0.0317682	0.0307315								0.0162014	0.054604
UID-11669	0.0566992	0.0238261	0.00768288								0.0162014	0.0364027
UID-12206				0.0177554	0.0501616	0.0229681	0.0128499		0.0486582		0.0162014	0.0182013
UID-6307	0.010309		0.0153658		0.030097		0.0642494		0.0608228		0.00810071
UID-14879	0.0618537	0.0119131	0.0115243				0.0385497		0.0729874		0.00810071
UID-6438		0.0555943		0.0532661	0.0501616							0.0637047
UID-2676		0.0476523										0.0364027
UID-8034							0.0385497		0.0608228			0.027302
UID-1943	0.0721627	0.0238261	0.0153658	0.00887769	0.0401293	0.0229681	0.102799		0.0851519			0.0182013
UID-13996							0.398347	0.177297	0.182468
UID-9982							0.0770993	0.0738739	0.0486582
UID-5262									0.13381
UID-2672									0.121646
UID-7963									0.0608228
UID-7858				0.372863	0.210679	0.183744
UID-13692				0.337352	0.170549	0.103356
UID-1219				0.328474	0.200646	0.183744
UID-1311				0.284086	0.331067	0.356005
UID-13804				0.284086	0.150485	0.275617
UID-1603				0.275208	0.0652101	0.0803882
UID-6495				0.266331	0.145469	0.14355
UID-6280				0.261892	0.175566	0.149292
UID-2828				0.253014	0.120388	0.103356
UID-2737				0.213064	0.220711	0.137808
UID-13520				0.204187	0.200646	0.11484
UID-12013				0.204187	0.0601939	0.0918722
UID-4675				0.195309	0.250808	0.0803882
UID-5103				0.181993	0.120388	0.0918722
UID-10768				0.15536	0.175566	0.0918722
UID-7576				0.150921	0.180582	0.0574201
UID-9303				0.142043	0.0501616	0.0459361
UID-4958				0.133165	0.13042	0.0459361
UID-12249				0.133165	0.120388	0.0803882
UID-8820				0.133165	0.110356	0.0574201
UID-8359				0.124288	0.0802585	0.11484
UID-8436				0.11541	0.0902909	0.0459361
UID-10729				0.11541	0.0902909	0.011484
UID-9357				0.106532	0.120388	0.0918722
UID-2028				0.106532	0.0551778	0.0574201
UID-14002				0.106532		0.0344521
UID-9172				0.0976545	0.180582	0.149292
UID-11379				0.0976545	0.150485	0.0689042
UID-4890		0.0555943		0.0976545
UID-5730				0.0887769	0.120388	0.0344521
UID-13837				0.0887769	0.0501616	0.0631622
UID-9984				0.0887769	0.0200646	0.011484
UID-2739				0.0798992	0.150485	0.11484
UID-9957				0.0798992	0.0501616	0.011484
UID-893				0.0798992	0.030097
UID-14116				0.0798992	0.0100323	0.0803882
UID-13700				0.0798992	0.00501616	0.0229681
UID-4930				0.0710215	0.100323	0.011484
UID-12058				0.0710215	0.0401293	0.0689042
UID-8370				0.0710215	0.0401293
UID-8387				0.0710215	0.030097	0.0229681
UID-5130				0.0621438	0.0802585	0.0459361
UID-2023				0.0621438	0.0601939	0.011484
UID-10564				0.0621438	0.0200646	0.0574201
UID-9750				0.0621438	0.0200646	0.0459361
UID-11915				0.0621438	0.0200646	0.011484
UID-1774				0.0621438	0.0100323	0.0229681
UID-712				0.057705	0.0200646	0.011484
UID-5580				0.0532661	0.0802585
UID-1068				0.0532661	0.0702262	0.0229681
UID-405				0.0532661	0.0601939	0.0344521
UID-1556				0.0532661	0.0501616	0.0229681
UID-10488				0.0532661	0.0401293	0.011484
UID-5517				0.0532661	0.030097	0.0344521
UID-13877				0.0532661	0.030097
UID-7818				0.0532661	0.030097
UID-6994				0.0532661	0.0200646	0.0344521
UID-11407				0.0532661	0.0200646	0.0229681
UID-6972				0.0532661	0.0200646	0.011484
UID-2622				0.0532661	0.0200646
UID-1767				0.0532661	0.0100323	0.0229681
UID-212				0.0532661	0.0100323	0.011484
UID-5181				0.0532661	0.0100323	0.011484
UID-1936				0.0532661		0.0344521
UID-5573				0.0488273	0.0902909	0.0689042
UID-11529				0.0488273	0.0351131	0.011484
UID-5475				0.0443884	0.0902909	0.0459361
UID-7970				0.0443884	0.0902909	0.011484
UID-10195				0.0443884	0.0802585	0.011484
UID-6488				0.0443884	0.0702262	0.011484
UID-4201				0.0443884	0.0501616	0.0229681
UID-6157				0.0443884	0.0501616	0.0229681
UID-413				0.0443884	0.0501616
UID-10298				0.0443884	0.0401293	0.0344521
UID-14099				0.0443884	0.0401293	0.0344521
UID-8943				0.0443884	0.0401293	0.0344521
UID-8683				0.0443884	0.0401293	0.011484
UID-1555				0.0443884	0.0401293
UID-2049				0.0443884	0.0401293
UID-1631				0.0443884	0.030097	0.0344521
UID-2556				0.0443884	0.030097	0.0229681
UID-8074				0.0443884	0.030097	0.011484
UID-13456				0.0443884	0.030097
UID-7767				0.0443884	0.030097
UID-9760				0.0443884	0.0200646	0.0574201
UID-17				0.0443884	0.0200646	0.0459361
UID-6581				0.0443884	0.0200646	0.0344521
UID-9272				0.0443884	0.0200646	0.0229681
UID-7137				0.0443884	0.0200646	0.011484
UID-6524				0.0443884	0.0200646
UID-14067				0.0443884	0.0100323	0.0229681
UID-6737				0.0443884	0.0100323	0.0229681
UID-872				0.0443884	0.0100323	0.011484
UID-2514				0.0443884	0.0100323
UID-9960				0.0443884	0.0100323
UID-6878				0.0443884		0.0459361
UID-812				0.0443884		0.0229681
UID-519	0.0618537	0.0238261	0.00768288	0.0443884		0.011484
UID-1546				0.0443884		0.011484
UID-17090				0.0443884		0.011484
UID-4111				0.0443884
UID-1268				0.0355107	0.0902909	0.0803882
UID-14065				0.0355107	0.0702262	0.011484
UID-7162				0.0355107	0.0601939	0.0229681
UID-9918				0.0355107	0.0601939	0.011484
UID-8466				0.0355107	0.0501616	0.0344521
UID-9274				0.0355107	0.0501616	0.0229681
UID-10955				0.0355107	0.0501616	0.011484
UID-804				0.0355107	0.0501616	0.011484
UID-10447				0.0355107	0.0501616
UID-1258				0.0266331	0.100323	0.0344521
UID-6452				0.0266331	0.100323	0.0344521
UID-9207				0.0266331	0.0702262	0.0574201
UID-7269				0.0266331	0.0702262
UID-598				0.0266331	0.0601939	0.0344521
UID-7673				0.0266331	0.0601939	0.0344521
UID-7238				0.0266331	0.0601939	0.0229681
UID-10831				0.0266331	0.0501616
UID-4823				0.0266331	0.0501616
UID-11196				0.0266331	0.0351131	0.0574201
UID-2768				0.0177554	0.0802585	0.0229681
UID-13412				0.0177554	0.0702262	0.0229681
UID-9320				0.0177554	0.0601939	0.0229681
UID-2056				0.0177554	0.0501616	0.0229681
UID-8831				0.0177554	0.0501616	0.0229681
UID-11068				0.0177554	0.0200646	0.0689042
UID-6304				0.0177554		0.0574201
UID-11558				0.00887769	0.0802585
UID-6261				0.00887769	0.0601939	0.011484
UID-9019				0.00887769	0.0501616	0.0459361
UID-5110				0.00887769	0.0501616	0.0229681
UID-10766				0.00887769	0.0501616
UID-13018				0.00887769		0.0574201
UID-9498					0.0802585
UID-7553			0.0384144		0.0601939	0.0689042
UID-3879					0.0601939
UID-4895					0.0501616	0.0344521
UID-1575					0.0501616	0.011484
UID-14076	0.010309	0.0158841	0.0460973
UID-9219			0.0384144

## Sheet: Female Mice
Ovary	1534 Ovary	1535 Ovary	1540 Ovary	1324 Ovary	1325 Ovary	1337 Ovary	1338 Ovary	1004 Ovary	1006 Ovary		Uterus	1534 Uterus	1324 Uterus	1325 Uterus	1338 Uterus	1004 Uterus	1006 Uterus		Brain	1534 Brain	1535 Brain	1540 Brain	1324 Brain	1325 Brain	1337 Brain	1338 Brain	1004 Brain	1006 Brain		Lung	1534 Lung	1535 Lung	1540 Lung	1324 Lung	1325 Lung	1337 Lung	1338 Lung	1004 Lung	1006 Lung
UID-7425	1.01271			0.319985	0.35819	0.534818	0.195279	0.463883	1.24974		UID-4099		0.0996885	0.042983	0.283206	0.171821			UID-869	0.162963	0.262329	0.116754	0.353535	0.163906	0.150966	0.141586	0.288948	0.300141		UID-11783	0.317581	0.157791	0.149541	0.550173	0.2574	0.313555	0.390291	0.65331	0.509392
UID-399	0.0915751			0.109709	0.0325627	0.0764025		0.246142	0.134827		UID-4155					0.137457	0.124727		UID-2174	0.259259		0.0259454	0.214646	0.0517598	0.0402576	0.161812	0.0923028	0.150071		UID-11935	0.266768	0.118343	0.192267	0.251166	0.0772201	0.180897	0.207342	0.174216	0.127348
UID-2341									0.114084		UID-11915					0.103093			UID-5181	0.207407	0.0174886	0.0583771	0.20202	0.094893	0.100644	0.202265	0.136448	0.256003		UID-1083								0.174216
UID-7523		0.0855432			0.0434169	0.0327439		0.056802	0.0829703		UID-7842					0.103093			UID-9160	0.118519	0.0699545	0.129727	0.16835	0.094893	0.100644	0.0404531	0.104342	0.123588		UID-474						0.0904486	0.121966	0.152439
UID-10994									0.0829703		UID-2796					0.0859107			UID-4099	0.133333	0.0524659	0.0259454	0.151515	0.0431332	0.0805153	0.131472	0.136448	0.141243		UID-4002			0.0569679		0.11583		0.0731797	0.14518
UID-1385									0.072599		UID-474					0.0859107			UID-8393	0.103704			0.143098	0.0345066	0.0301932	0.121359	0.120395	0.185381		UID-1581	0.050813			0.0598015		0.0482393	0.0365898	0.101626
UID-793	0.0430942		0.0243724	0.159993	0.0434169	0.103689	0.135846	0.160939	0.0622278		UID-915					0.0859107			UID-4210	0.103704	0.104932		0.13468	0.0474465	0.0805153	0.0303398	0.0441448	0.0971045		UID-8134								0.101626
UID-11515								0.047335	0.0622278		UID-7523		0.542056			0.0687285			UID-11248	0.0444444		0.0324317	0.0841751	0.0345066	0.0301932	0.0404531	0.0963159	0.123588		UID-5758	0.101626		0.021363	0.083722	0.0643501	0.0482393		0.087108
UID-11915	0.0646412			0.082282	0.0217085	0.0873172	0.0509424	0.0946701	0.0518565		UID-10734					0.0687285			UID-4917	0.0592593	0.0786988	0.0389181	0.0841751	0.0345066			0.0722369			UID-386				0.0478412				0.087108
UID-474								0.056802	0.0518565		UID-1246					0.0687285			UID-7658				0.0841751		0.0301932		0.0561843	0.0706215		UID-475								0.087108
UID-8867									0.0466708		UID-1581					0.0687285			UID-2833	0.103704		0.0454044	0.0841751		0.0301932					UID-6152								0.087108
UID-10603								0.056802	0.0414852		UID-9397					0.0687285			UID-1258				0.0841751							UID-9431								0.087108
UID-2675	0.070028		0.0406207				0.0679232		0.0414852		UID-793		0.218069			0.0515464	0.0415757		UID-12039	0.103704	0.0524659	0.0356749	0.0715488	0.120773	0.0402576	0.116303	0.1525	0.132415		UID-1230								0.07259
UID-491									0.0414852		UID-7425		0.0747664			0.0515464	0.0311818		UID-10429				0.0589226							UID-7792	0.101626			0.0358809	0.03861	0.0482393	0.0365898	0.058072	0.095511
UID-6264									0.0414852		UID-1230		0.0373832			0.0515464			UID-14377	0.103704	0.12242	0.0778362	0.0505051	0.10352	0.120773	0.131472	0.120395	0.0529661		UID-7469				0.119603	0.0514801	0.0482393	0.060983	0.058072
UID-7585							0.042452		0.0311139		UID-5828					0.0515464			UID-10464				0.0505051	0.0431332		0.0707929				UID-6765	0.0635163			0.0598015	0.0643501	0.0120598	0.0487864	0.058072
UID-13003									0.0311139		UID-6444					0.0515464			UID-2060				0.0505051				0.024079	0.110346		UID-6889	0.0762195			0.0478412	0.11583	0.0482393	0.0243932	0.043554
UID-5181									0.0311139		UID-11116	0.124611	0.0623053	0.128949	0.207684		0.176697		UID-10512				0.0505051					0.0441384		UID-9752	1.04167	0.828402	0.676494	1.35151	0.785071	1.411	1.14648		1.40083
UID-9199									0.0311139		UID-7748			0.107458			0.103939		UID-208				0.0420875			0.0303398	0.0160527			UID-1813	0.590701	0.35503	0.29196						0.716332
UID-8649				0.0639971		0.0545732		0.018934	0.0207426		UID-399						0.0831514		UID-7787	0.0888889		0.0972952	0.0420875					0.136829		UID-793	0.139736		0.128178	0.143524	0.03861	0.0844187	0.0731797		0.159185
UID-3098	0.0484809		0.121862		0.0651254		0.0339616		0.0207426		UID-7891						0.0831514		UID-1558	0.0740741			0.0420875					0.0264831		UID-4099	0.152439		0.0569679	0.131563	0.02574	0.108538	0.109769		0.159185
UID-4252				0.0457122					0.0207426		UID-7474		0.161994				0.0415757		UID-8817		0.0524659		0.0420875							UID-4252	0.0381098			0.0239206		0.0482393			0.095511
UID-10523									0.0207426		UID-1385						0.0415757		UID-12032				0.0420875							UID-16228			0.0284839	0.113623
UID-1582									0.0207426		UID-53						0.0311818		UID-5889				0.0420875							UID-6405				0.0717618
UID-4144				0.0548546		0.152805		0.028401	0.0103713		UID-1480		0.0498442				0.0207879		UID-8443				0.0420875							UID-7474				0.0717618
UID-11935				0.082282	0.0542711	0.0327439	0.042452	0.123071			UID-10994		0.0373832				0.0207879		UID-9336				0.03367			0.0303398	0.048158	0.0529661		UID-11915			0.021363	0.0598015	0.0643501	0.0602991	0.0365898
UID-5590	0.0538677	0.0855432		0.0182849		0.0327439	0.0764137	0.0946701			UID-4252		0.174455		0.0377608		0.0103939		UID-9181				0.03367				0.048158	0.0529661		UID-4818				0.0478412
UID-8134								0.0710026			UID-6765	0.0498442	0.149533	0.042983	0.0377608				UID-10214				0.03367				0.0401316			UID-9907				0.0358809
UID-2767								0.0662691			UID-4002		0.149533		0.047201				UID-1050				0.03367							UID-12974					0.21879		0.158556
UID-3652								0.047335			UID-6405		0.137072						UID-10969				0.0252525					0.0264831		UID-13762			0.0498469		0.0643501
UID-9337								0.047335			UID-11935		0.124611		0.0566412				UID-9114				0.0252525							UID-10749					0.0643501
UID-1480							0.0849041				UID-6465		0.11838						UID-10536					0.0776398				0.0441384		UID-13943						0.0723589
UID-4002							0.0764137				UID-7792		0.0996885						UID-1220					0.0431332		0.131472		0.211864		UID-14116			0.0391654			0.0602991	0.164654
UID-7792							0.0764137				UID-5369		0.0747664						UID-7249					0.0431332				0.0706215		UID-13334	0.050813					0.0482393
UID-4099				0.0274273	0.0542711	0.0218293	0.0509424				UID-8471		0.0623053						UID-11783			0.175131			0.261675			0.715042		UID-10455							0.0975729
UID-1246							0.0509424				UID-13695		0.0498442						UID-2070						0.0553543					UID-5369							0.060983
UID-11006							0.0339616				UID-2674		0.0498442						UID-2745						0.0503221		0.0963159			UID-9336							0.0365898
UID-6366							0.0339616				UID-462		0.0373832						UID-999						0.0503221		0.0521711			UID-8471	0.0889228
UID-493						0.0654879					UID-8386		0.0373832						UID-4540						0.0503221			0.0529661		UID-5108			0.0498469
UID-13438						0.0545732					UID-13354		0.0124611		0.0849618				UID-1739			0.0389181			0.0503221					UID-6444			0.0427259
UID-13419			0.0812414		0.0868338						UID-11783	0.0996885		0.236407					UID-13767						0.0503221					UID-9028			0.0427259
UID-5828					0.0651254						UID-12974	0.186916		0.128949					UID-6713						0.0503221
UID-9181				0.0457122	0.0325627						UID-7868	0.149533		0.128949					UID-7792		0.209864					0.303398	0.517698	0.538489
UID-10969				0.0731395							UID-1050				0.047201				UID-9752							0.303398
UID-2095				0.0639971							UID-9752	0.373832							UID-5436							0.0809061
UID-7748				0.0639971							UID-10212	0.0623053							UID-11197							0.0657362
UID-13941				0.0457122															UID-8856							0.0505663
UID-2368				0.0457122															UID-1121			0.0583771					0.0923028	0.141243
UID-13743				0.041141															UID-4818								0.0722369
UID-7858			0.056869	0.0365698															UID-13354			0.0324317					0.048158
UID-13924				0.0365698															UID-12104								0.048158
UID-1798				0.0365698															UID-7532								0.048158
UID-11783	0.33398																		UID-13989								0.0441448
UID-2636	0.070028	0.199601	0.056869																UID-13332								0.0401316
UID-10170	0.0538677																		UID-14400								0.0401316
UID-10774		0.142572																	UID-5795	0.0444444		0.0259454					0.0321053	0.0529661
UID-9216		0.142572																	UID-1062								0.0321053
UID-462			0.0649931																UID-4063								0.0321053
UID-7803			0.0487448																UID-6328								0.0321053
UID-1245			0.0406207																UID-11115								0.024079
																			UID-8020								0.024079
																			UID-7748									0.0617938
																			UID-3742									0.0485523
																			UID-3126									0.0441384

## Sheet: Male Rats
Testis	967 Testis	968 Testis	974 Testis		Liver	967 Liver	968 Liver	974 Liver		Brain	967 Brain	968 Brain	974 Brain		Lung	967 Lung	968 Lung	974 Lung
L1126	0.385706	0.286055	0.149292		L472	0	0.148198	0.0524146		L517	0.207793	0.282639	0.11515		L137	0.0178018	0.104268	0.0268336
L6347	0.217578	0.26005	0.240527		L2695	0.067084	0.129673	0.0917256		L3750	0.103897	0.0166258	0.0797192		L6644	0.0178018	0.0729874	0.0737924
L134	0.158238	0	0.182468		L4860	0	0.0555741	0.0655183		L1601	0.0714289	0	0.0531462		L1385	0.0356036	0.0208535	0.0134168
L6523	0.118679	0.0346733	0.016588		L2229	0.0268336	0.0185247	0.0655183		L1020	0.0649354	0.0332517	0.0531462		L5024	0.0356036	0	0
L2295	0.0791191	0.138693	0.016588		L3928	0.0268336	0	0.0655183		L6879	0.0259742	0	0		L253	0	0	0.0134168
L4544	0.0395596	0.0173367	0		L1535	0.067084	0	0
L1234	0	0.0173367	0.0497641
L4463	0	0.0693467	0.0331761
L6681	0	0.0173367	0.0497641
