# Supplementary material for: Organ-, sex- and age-dependent patterns of endogenous L1 mRNA expression at a single locus resolution
Source: Nucleic Acids Res. 2021 May 22;49(10):5813–31. doi: 10.1093/nar/gkab369 (PMC8191783; doi:10.1093/nar/gkab369)
Supplement: gkab369_Supplemental_Files [file gkab369_supplemental_files.zip › Supplemental Table 3 Expressed L1 Loci Overlap by Age.xlsx]

## Sheet: Male v Female
All Male and All Female Expressed L1 Loci
Total Female Loci	Total Male Loci	Overlap Loci
160	567	37
Female Age groups	Male Age groups	Total Female Loci	Total Male Loci	Overlap Loci
2.2mos	1.9-3.6mos	59	312	2
8-8.7mos	7.6mos	108	461	21
16.5mos	12.8mos	104	256	21
Chi Square Analysis for number of shared L1 loci between different sexes, by age
Female Age groups	Male Age groups	Significance Level	Chi-Square Statistic	p-value	Significant?
2.2 v 8-8.7mos	1.9-3.6 v 7.6mos	<.05	9.9157	0.007028	yes
2.2 v 16.5 mos	1.9-3.6 v 12.8mos	<.05	29.6273	<0.00001	yes
8-8.7 v 16.5mos	7.6 v 12.8mos	<.05	13.8781	0.000969	yes
Chi Square Analysis for number of shared L1 loci between different sexes
Lung
Female Age groups	Male Age groups	Total Female Loci	Total Male Loci	Overlap Loci
8-8.7mos	7.6mos	30	23	4
16.5mos	12.8mos	22	26	6
Lung	Significance Level	Chi-Square Statistic	p-value	Significant?
Shared L1 loci amongst 8-8.7mo female lungs v L1 loci shared between these female and 7.6mo male lungs	<.05	7.311	0.006853	yes
Shared L1 loci amongst 7.6mo male lungs v L1 loci shared between these male and 8-8.7mo female lungs	<.05	16.2736	5.5e-05	yes
Shared L1 loci amongst 16.5mo female lungs v L1 loci shared between these female and 12.8mo male lungs	<.05	0.1132	0.73649	no
Shared L1 loci amongst 12.8mo male lungs v L1 loci shared between these male and 16.5mo female lungs	<.05	33.9183	<0.00001	yes
Brain
Female Age groups	Male Age groups	Total Female Loci	Total Male Loci	Overlap Loci
8-8.7mos	7.6mos	47	29	13
16.5mos	12.8mos	46	36	13
Brain	Significance Level	Chi-Square Statistic	p-value	Significant?
Shared L1 loci amongst 8-8.7mo female brains v L1 loci shared between these female and 7.6mo male brains	<.05	0.3324	0.564259	no
Shared L1 loci amongst 7.6mo male brains v L1 loci shared between these male and 8-8.7mo female brains	<.05	23.2185	<0.00001	yes
Shared L1 loci amongst 16.5mo female brains v L1 loci shared between these female and 12.8mo male brains	<.05	7.3134	0.006844	yes
Shared L1 loci amongst 12.8mo male brains v L1 loci shared between these male and 16.5mo female brains	<.05	12.9833	0.000314	yes
Green indicates significant chi-square and corresponding datasets for the number of shared L1 loci between different sexes, by age
Yellow indicates significant chi-square and corresponding datasets for the number of shared L1 loci between different sexes, compared to the number of shared L1 loci within one sex

## Sheet: Aging
Female
	Ovary				Uterus				Brain				Lung
	Total L1 Loci	Overlap L1 loci	Unique L1 loci		Total L1 Loci	Overlap L1 loci	Unique L1 loci		Total L1 Loci	Overlap L1 loci	Unique L1 loci		Total L1 Loci	Overlap L1 loci	Unique L1 loci
2.2mo	18	1	17		7*				21	7	14		22	4	18
8-8.7mo	34	5	29		28	3	25		47	10	37		30	10	20
16.5mo	31	10	21		27	3	24		46	17	29		22	3	19
					*one organ
Male
	Testes				Liver				Brain				Lung
	Total L1 Loci	Overlap L1 loci	Unique L1 loci		Total L1 Loci	Overlap	Unique L1 loci		Total L1 Loci	Overlap L1 loci	Unique L1 loci		Total L1 Loci	Overlap L1 loci	Unique L1 loci
1.9-3.6mo	309	251	58	58	3	1	2
7.6mo	409	347	62	62	7	5	2		29	19	10		23	12	11
12.8mo	197	147	50	50	3	2	1		36	17	19		26	21	5
22.3mo	325	291	34	34	5	4	1
Chi Square Analysis
Female
Ovary	Significance Level	Chi-Square Statistic	p-value	Significant?	Uterus	Significance Level	Chi-Square Statistic	p-value	Significant?	Brain	Significance Level	Chi-Square Statistic	p-value	Significant?	Lung	Significance Level	Chi-Square Statistic	p-value	Significant?
2.2 v 8-8.7mo	<.05	0.9654	0.325824	no	2.2 v 8-8.7mo	n/a	n/a	n/a	n/a	2.2 v 8-8.7mo	<.05	1.1253	0.288781	no	2.2 v 8-8.7mo	<.05	0.9455	0.330879	no
2.2 v 16.5 mo	<.05	3.864	0.049332	yes	2.2 v 16.5 mo	n/a	n/a	n/a	n/a	2.2 v 16.5 mo	<.05	0.0134	0.907731	no	2.2 v 16.5 mo	<.05	0.1699	0.680215	no
8-8.7-16.5mo	<.05	1.9694	0.160514	no	8-8.7-16.5mo	<.05	0.0022	0.96236	no	8-8.7-16.5mo	<.05	2.1054	0.146775	no	8-8.7-16.5mo	<.05	1.9145	0.166459	no
Male
Testes	Significance Level	Chi-Square Statistic	p-value	Significant?	Liver	Significance Level	Chi-Square Statistic	p-value	Significant?	Brain	Significance Level	Chi-Square Statistic	p-value	Significant?	Lung	Significance Level	Chi-Square Statistic	p-value	Significant?
1.9-3.6 v 7.6mo	<.05	1.6491	0.199079	no	1.9-3.6 v 7.6mo	<.05	1.2698	0.259796	no	1.9-3.6 v 7.6mo	n/a	n/a	n/a	n/a	1.9-3.6 v 7.6mo	n/a	n/a	n/a	n/a
1.9-3.6 v 12.8mo	<.05	3.1314	0.076799	no	1.9-3.6 v 12.8mo	<.05	0.6667	0.414216	no	1.9-3.6 v 12.8mo	n/a	n/a	n/a	n/a	1.9-3.6 v 12.8mo	n/a	n/a	n/a	n/a
1.9-3.6 v 22.3mo	<.05	8.8147	0.002988	yes	1.9-3.6 v 22.3mo	<.05	1.7422	0.186858	no	1.9-3.6 v 22.3mo	n/a	n/a	n/a	n/a	1.9-3.6 v 22.3mo	n/a	n/a	n/a	n/a
7.6 v 12.8mo	<.05	9.2208	0.002393	yes	7.6 v 12.8mo	<.05	0.0227	0.880303	no	7.6 v 12.8mo	<.05	2.1756	0.140215	no	7.6 v 12.8mo	<.05	4.5379	0.033153	yes
7.6 v 22.3mo	<.05	3.515	0.060816	no	7.6 v 22.3mo	<.05	0.1143	0.735317	no	7.6 v 22.3mo	n/a	n/a	n/a	n/a	7.6 v 22.3mo	n/a	n/a	n/a	n/a
12.8 v 22.3mo	<.05	20.2188	<0.00001	yes	12.8 v 22.3mo	<.05	0.1778	0.67329	no	12.8 v 22.3mo	n/a	n/a	n/a	n/a	12.8 v 22.3mo	n/a	n/a	n/a	n/a
Orange indicates significant chi-square for ovaries and corresponding datasets
Yellow indicates significant chi-square for testes and corresponding datasets
Green indicates significant chi-square for male lungs and corresponding datasets
